# Supplementary material for: Mitochondria-adaptor TRAK1 promotes kinesin-1 driven transport in crowded environments
Source: Nat Commun. 2020 Jun 19;11:3123. doi: 10.1038/s41467-020-16972-5 (PMC7305210; doi:10.1038/s41467-020-16972-5)
Supplement: Supplementary file 4 — Supplementary Data 1 [file 41467_2020_16972_MOESM4_ESM.xlsx]

## Sheet: List1
Intensity gfp2	Intensity ht1	Intensity mito3	C: Only identified by site	C: Reverse	C: Potential contaminant	N: Peptides	N: Razor + unique peptides	N: Unique peptides	N: Sequence coverage [%]	N: Unique + razor sequence coverage [%]	N: Unique sequence coverage [%]	N: Mol. weight [kDa]	N: Q-value	N: Score	N: Intensity	N: MS/MS count	T: Protein IDs	T: Majority protein IDs	T: Protein names	T: Gene names	T: Fasta headers
22.1416	20.6118	21.434				1	1	1	2.2	2.2	2.2	87.752	0.00064288	2.6877	9062500	1	Q3TCH7;A2A432	Q3TCH7;A2A432	Cullin-4A;Cullin-4B	Cul4a;Cul4b	Cullin-4A OS;Cullin-4B OS
29.8332	28.3156	28.6479				27	27	27	23.2	23.2	23.2	201.65	0	148.36	1711200000	72	A2A863	A2A863	Integrin beta-4	Itgb4	Integrin beta-4 OS
27.929	26.07	28.1666				8	8	6	7.4	7.4	5.6	211.49	0	17.503	627270000	12	A2A8L5	A2A8L5	Receptor-type tyrosine-protein phosphatase F	Ptprf	Receptor-type tyrosine-protein phosphatase F OS
23.1889	25.501	23.7042				8	8	8	16.7	16.7	16.7	83.108	0	12.365	70715000	8	A2A8Z1	A2A8Z1	Oxysterol-binding protein-related protein 9	Osbpl9	Oxysterol-binding protein-related protein 9 OS
NaN	21.9721	NaN				1	1	1	0.5	0.5	0.5	377.62	0	3.7876	4113900	1	A2A9C3	A2A9C3	Protein SZT2	Szt2	KICSTOR complex protein SZT2 OS
20.5789	19.7778	19.4921				1	1	1	0.3	0.3	0.3	555.36	0.00065509	2.8978	3202600	1	A2AAE1	A2AAE1	Uncharacterized protein KIAA1109	Kiaa1109	Uncharacterized protein KIAA1109 OS
26.2998	26.6923	27.4111				4	4	4	19.2	19.2	19.2	31.992	0	11.164	369520000	14	A2ADA5	A2ADA5	tRNA pseudouridine synthase-like 1	Pusl1	tRNA pseudouridine synthase-like 1 OS
24.8763	23.4885	NaN				2	2	2	1.8	1.8	1.8	225.63	0	8.0253	42566000	3	A2AGT5	A2AGT5	Cytoskeleton-associated protein 5	Ckap5	Cytoskeleton-associated protein 5 OS
28.622	27.8429	28.4859				4	4	4	21	21	21	38.362	0	23.727	1029800000	20	A2AIL4	A2AIL4	NADH dehydrogenase (ubiquinone) complex I, assembly factor 6	Ndufaf6	NADH dehydrogenase (ubiquinone) complex I, assembly factor 6 OS
29.0152	28.7967	28.1368				19	19	19	42.1	42.1	42.1	75.149	0	80.208	1304000000	55	A2AJ15	A2AJ15	Endoplasmic reticulum mannosyl-oligosaccharide 1,2-alpha-mannosidase	Man1b1	Endoplasmic reticulum mannosyl-oligosaccharide 1,2-alpha-mannosidase OS
26.1005	24.9906	25.2345				7	7	7	8.9	8.9	8.9	150.49	0	16.289	144760000	11	A2AJ88	A2AJ88	Patatin-like phospholipase domain-containing protein 7	Pnpla7	Patatin-like phospholipase domain-containing protein 7 OS
23.6557	23.9163	23.3155				1	1	1	5.9	5.9	5.9	39.272	0	8.2712	39487000	3	A2AKQ0	A2AKQ0		Slc35d1	UDP-glucuronic acid/UDP-N-acetylgalactosamine transporter OS
21.6216	24.5117	23.1247				3	3	3	12	12	12	41.937	0	13.446	36292000	7	A2ALW5	A2ALW5	DnaJ homolog subfamily C member 25	Dnajc25	DnaJ homolog subfamily C member 25 OS
26.1226	27.8504	28.5361				4	4	4	1.8	1.8	1.8	572.28	0	14.623	704300000	6	A2AN08	A2AN08	E3 ubiquitin-protein ligase UBR4	Ubr4	E3 ubiquitin-protein ligase UBR4 OS
26.5424	25.7372	25.4765				7	7	4	7.6	7.6	4.5	123.1	0	11.603	200350000	13	A2APV2	A2APV2	Formin-like protein 2	Fmnl2	Formin-like protein 2 OS
28.9672	27.8765	28.9707				11	11	11	51.6	51.6	51.6	38.404	0	48.248	1297300000	39	A2APY7	A2APY7	NADH dehydrogenase [ubiquinone] 1 alpha subcomplex assembly factor 5	Ndufaf5	Arginine-hydroxylase NDUFAF5, mitochondrial OS
25.7067	24.8334	23.5984				3	3	3	2.5	2.5	2.5	213.03	0	8.2134	97359000	4	A2AQ25	A2AQ25	Sickle tail protein	Skt	Sickle tail protein OS
NaN	24.4039	NaN				2	1	1	1.1	0.7	0.7	221.49	0.0082914	1.6278	22197000	2	A2AQP0	A2AQP0	Myosin-7B	Myh7b	Myosin-7B OS
29.3112	27.9327	28.3226				22	22	22	17.4	17.4	17.4	207.54	0	83.554	1258000000	44	A2ASQ1	A2ASQ1	Agrin;Agrin N-terminal 110 kDa subunit;Agrin C-terminal 110 kDa subunit;Agrin C-terminal 90 kDa fragment;Agrin C-terminal 22 kDa fragment	Agrn	Agrin OS
28.4364	26.1381	26.5022				5	5	5	0.2	0.2	0.2	3906.4	0	3.5149	532160000	11	A2ASS6	A2ASS6	Titin	Ttn	Titin OS
27.5992	25.6299	27.6093				7	7	7	24.5	24.5	24.5	52.62	0	16.13	459990000	18	A2ASZ8	A2ASZ8	Calcium-binding mitochondrial carrier protein SCaMC-2	Slc25a25	Calcium-binding mitochondrial carrier protein SCaMC-2 OS
26.3442	25.4797	24.5133				9	9	9	7.9	7.9	7.9	196.53	0	30.54	155920000	22	A2AUM9	A2AUM9	Centrosomal protein of 152 kDa	Cep152	Centrosomal protein of 152 kDa OS
23.6199	24.7003	25.1884				3	3	3	16.7	16.7	16.7	31.669	0	18.275	78386000	6	A2AUU0	A2AUU0	Methyltransferase-like protein 8	Mettl8	Methyltransferase-like protein 8 OS
23.922	21.0404	NaN				2	2	2	2.6	2.6	2.6	120.8	0	3.8052	18051000	2	A2AWA9	A2AWA9	Rab GTPase-activating protein 1	Rabgap1	Rab GTPase-activating protein 1 OS
20.9711	21.8441	24.9125				3	3	3	4.9	4.9	4.9	94.128	0	4.5108	37400000	6	A6H5Z3	A6H5Z3	Exocyst complex component 6B	Exoc6b	Exocyst complex component 6B OS
29.4487	28.9863	29.7435				17	17	17	32.3	32.3	32.3	80.851	0	84.695	2163400000	79	A6H611	A6H611	Mitochondrial intermediate peptidase	Mipep	Mitochondrial intermediate peptidase OS
27.4688	27.5658	25.4058				8	8	8	18.2	18.2	18.2	84.186	0	25.805	428880000	19	A6X919	A6X919	Probable C-mannosyltransferase DPY19L1	Dpy19l1	Probable C-mannosyltransferase DPY19L1 OS
23.7184	22.541	NaN				3	2	2	3.3	2.2	2.2	211.9	0	3.5351	19904000	2	B0V2N1	B0V2N1	Receptor-type tyrosine-protein phosphatase S	Ptprs	Receptor-type tyrosine-protein phosphatase S OS
27.693	26.9601	28.4094				3	3	3	25.5	25.5	25.5	15.676	0	5.0736	704050000	16	B1AR13	B1AR13	CDGSH iron-sulfur domain-containing protein 3, mitochondrial	Cisd3	CDGSH iron-sulfur domain-containing protein 3, mitochondrial OS
25.3519	25.789	24.4166				3	3	3	14.5	14.5	14.5	37.157	0	20.464	123200000	10	B1AUE5	B1AUE5	Peroxisome biogenesis factor 10	Pex10	Peroxisome biogenesis factor 10 OS
23.8449	21.5595	NaN				2	2	2	6.5	6.5	6.5	76.433	0.0056869	1.7474	18158000	2	B1AVD1	B1AVD1		Xpnpep2	Xaa-Pro aminopeptidase 2 OS
NaN	23.0444	NaN				2	2	2	2.1	2.1	2.1	150.06	0.0074228	1.6535	8650600	1	B1AVY7;O35071;Q9EQW7;Q80TF6	B1AVY7;O35071;Q9EQW7;Q80TF6	Kinesin-like protein KIF16B;Kinesin-like protein KIF1C;Kinesin-like protein KIF13A;StAR-related lipid transfer protein 9	Kif16b;Kif1c;Kif13a;Stard9	Kinesin-like protein KIF16B OS;Kinesin-like protein KIF1C OS;Kinesin-like protein KIF13A OS;StAR-related lipid transfer protein 9 OS
26.5348	26.5349	27.9625				5	5	5	66.7	66.7	66.7	6.0372	0	10.504	456010000	33	B1AXP6	B1AXP6	Mitochondrial import receptor subunit TOM5 homolog	Tomm5	Mitochondrial import receptor subunit TOM5 homolog OS
26.1469	25.9158	25.7328				6	6	6	9.2	9.2	9.2	97.356	0	30.011	193370000	13	B1AZA5	B1AZA5	Transmembrane protein 245	Tmem245	Transmembrane protein 245 OS
29.7618	26.0868	25.5993				28	28	28	21.1	21.1	21.1	243.24	0	81.261	1032400000	43	B2RQC6	B2RQC6	CAD protein;Glutamine-dependent carbamoyl-phosphate synthase;Aspartate carbamoyltransferase;Dihydroorotase	Cad	CAD protein OS
22.5397	24.9239	24.8412				2	2	2	2.9	2.9	2.9	128.39	0	4.2634	67985000	5	B2RXC1	B2RXC1	Trafficking protein particle complex subunit 11	Trappc11	Trafficking protein particle complex subunit 11 OS
30.7121	30.0519	29.3974				42	42	42	37	37	37	206.23	0	270.2	3579300000	137	B2RXS4	B2RXS4	Plexin-B2	Plxnb2	Plexin-B2 OS
18.5128	NaN	20.2106				1	1	1	2.1	2.1	2.1	99.551	0.0065554	1.7077	1587400	2	B2RY56	B2RY56	RNA-binding protein 25	Rbm25	RNA-binding protein 25 OS
29.6259	28.6533	29.8383				13	13	13	43.9	43.9	43.9	56.677	0	60.654	2210600000	45	B7ZMP1	B7ZMP1	Probable Xaa-Pro aminopeptidase 3	Xpnpep3	Probable Xaa-Pro aminopeptidase 3 OS
26.9447	25.2026	26.5347				4	4	4	23.1	23.1	23.1	46.288	0	20.433	265000000	8	B8ZXI1	B8ZXI1	Queuine tRNA-ribosyltransferase subunit QTRTD1	Qtrtd1	Queuine tRNA-ribosyltransferase accessory subunit 2 OS
26.6381	26.3956	25.8392				5	5	4	8.3	8.3	7	101.27	0	11.683	252750000	9	B9EJ86	B9EJ86	Oxysterol-binding protein	Osbpl8	Oxysterol-binding protein-related protein 8 OS
28.0448	26.8094	25.5819				4	4	4	19.3	19.3	19.3	29.608	0	25.187	444750000	12	C0HKG6;C0HKG5	C0HKG6;C0HKG5			Ribonuclease T2-B OS;Ribonuclease T2-A OS
28.5834	27.6754	28.0392				11	11	11	58	58	58	36.438	0	43.614	892400000	31	D3YZG8	D3YZG8	Probable bifunctional methylenetetrahydrofolate dehydrogenase/cyclohydrolase 2;NAD-dependent methylenetetrahydrofolate dehydrogenase;Methenyltetrahydrofolate cyclohydrolase	Mthfd2l	Probable bifunctional methylenetetrahydrofolate dehydrogenase/cyclohydrolase 2 OS
23.2782	24.3471	22.7295				3	3	3	10.6	10.6	10.6	62.491	0	14.617	38468000	3	D3Z2R5	D3Z2R5		Sepn1	Selenoprotein N OS
23.1765	22.1495	22.8957				1	1	1	21.4	21.4	21.4	16.037	0	5.3998	21936000	3	D3Z4S3	D3Z4S3	Putative peptidyl-tRNA hydrolase PTRHD1	Ptrhd1	Putative peptidyl-tRNA hydrolase PTRHD1 OS
32.5417	33.057	33.8098				43	43	42	70.2	70.2	66.2	73.963	0	323.31	30247000000	319	D3Z7P3	D3Z7P3	Glutaminase kidney isoform, mitochondrial	Gls	Glutaminase kidney isoform, mitochondrial OS
26.3651	26.2622	25.3976				12	12	12	7.6	7.6	7.6	292	0	36.841	211120000	20	E2JF22	E2JF22	Piezo-type mechanosensitive ion channel component 1	Piezo1	Piezo-type mechanosensitive ion channel component 1 OS
27.8651	25.7924	25.0848				23	23	22	13.3	13.3	13	293.02	0	53.706	338180000	33	E9PVA8	E9PVA8		Gcn1l1	eIF-2-alpha kinase activator GCN1 OS
25.4456	25.9172	25.2028				7	7	7	9.1	9.1	9.1	135.52	0	23.283	147680000	20	E9PVB5	E9PVB5	Tetratricopeptide repeat protein 17	Ttc17	Tetratricopeptide repeat protein 17 OS
NaN	18.5987	23.5552				2	2	2	1.2	1.2	1.2	350.86	0.00033025	3.0296	12723000	3	E9PVX6	E9PVX6		Mki67	Proliferation marker protein Ki-67 OS
24.6475	23.0399	21.7827				3	3	3	2.1	2.1	2.1	237.04	0	9.0565	38512000	7	E9Q3L2	E9Q3L2		Pi4ka	Phosphatidylinositol 4-kinase alpha OS
NaN	23.6903	22.5803				1	1	1	0.5	0.5	0.5	146.41	0.0080095	1.632	19807000	2	E9Q3S4	E9Q3S4	Mitogen-activated protein kinase kinase kinase 19	Map3k19	Mitogen-activated protein kinase kinase kinase 19 OS
24.3229	27.7774	24.8434				4	3	3	1	0.7	0.7	509.43	0	7.2292	281150000	4	E9Q414	E9Q414	Apolipoprotein B-100;Apolipoprotein B-48	Apob	Apolipoprotein B-100 OS
NaN	21.5485	NaN				1	1	1	2.9	2.9	2.9	46.217	0.0012559	2.3348	3067200	2	E9Q4P1	E9Q4P1		Wdfy1	WD repeat and FYVE domain-containing protein 1 OS
26.0957	24.7501	23.7958				9	9	9	3.2	3.2	3.2	584.78	0	24.857	114490000	15	E9Q555	E9Q555	E3 ubiquitin-protein ligase RNF213	Rnf213	E3 ubiquitin-protein ligase RNF213 OS
22.6498	22.6372	NaN				1	1	1	0.3	0.3	0.3	285.66	0.0088548	1.5884	13104000	1	E9Q5F9	E9Q5F9	Histone-lysine N-methyltransferase SETD2	Setd2	Histone-lysine N-methyltransferase SETD2 OS
27.907	27.2424	28.5998				17	17	17	29.1	29.1	29.1	108.77	0	85.495	817260000	42	E9Q5G3	E9Q5G3	Kinesin-like protein KIF23	Kif23	Kinesin-like protein KIF23 OS
20.4054	22.4675	19.5117				3	3	3	4.9	4.9	4.9	126.82	0	3.5497	7935800	4	E9Q634;P70248	E9Q634	Unconventional myosin-Ie	Myo1e	Unconventional myosin-Ie OS
23.473	NaN	NaN				1	1	1	0.8	0.8	0.8	235.63	0.0012531	2.3006	11643000	1	E9Q7G0	E9Q7G0		Numa1	Nuclear mitotic apparatus protein 1 OS
25.3096	23.9919	23.9715				2	2	2	7.5	7.5	7.5	33.07	0	5.7988	74719000	5	F7BWT7	F7BWT7	Tetraspanin-15	Tspan15	Tetraspanin-15 OS
29.6631	28.9499	28.4658				24	24	24	36.6	36.6	36.6	118.87	0	209.42	1739400000	74	F8VPU2	F8VPU2	FERM, RhoGEF and pleckstrin domain-containing protein 1	Farp1	FERM, RhoGEF and pleckstrin domain-containing protein 1 OS
NaN	23.4539	20.5801				5	5	5	4.4	4.4	4.4	237.32	0	6.9487	13058000	5	F8VQB6	F8VQB6	Unconventional myosin-X	Myo10	Unconventional myosin-X OS
31.2714	30.3819	29.9204				31	31	31	31.7	31.7	31.7	134.75	0	259.18	5007000000	124	G5E829;Q6Q477;Q9R0K7	G5E829	Plasma membrane calcium-transporting ATPase 1	Atp2b1	Plasma membrane calcium-transporting ATPase 1 OS
27.2181	27.2241	26.1537				10	10	10	11.8	11.8	11.8	149.39	0	44.273	387540000	24	G5E8Q8	G5E8Q8		Adgrf5	Adhesion G protein-coupled receptor F5 OS
26.2331	25.4327	26.1109				10	10	10	10	10	10	186.44	0	44.986	196640000	21	L0N7N1	L0N7N1	Kinesin-like protein KIF14	Kif14	Kinesin-like protein KIF14 OS
31.1117	29.8435	31.1556				32	32	28	43	43	38.8	102.53	0	156.56	5675700000	113	O08528;Q3TRM8	O08528	Hexokinase-2	Hk2	Hexokinase-2 OS
25.4852	23.0831	22.5655				3	3	3	9.1	9.1	9.1	79.871	0	5.206	62062000	3	O08529	O08529	Calpain-2 catalytic subunit	Capn2	Calpain-2 catalytic subunit OS
26.3936	24.2904	25.0234				7	7	7	21.1	21.1	21.1	64.469	0	19.633	142780000	11	O08539	O08539	Myc box-dependent-interacting protein 1	Bin1	Myc box-dependent-interacting protein 1 OS
28.7797	28.2035	28.3464				9	9	9	43.3	43.3	43.3	24.74	0	54.848	1111200000	30	O08547	O08547	Vesicle-trafficking protein SEC22b	Sec22b	Vesicle-trafficking protein SEC22b OS
25.7502	23.7515	22.4759				4	4	4	12.1	12.1	12.1	62.277	0	6.076	76396000	7	O08553	O08553	Dihydropyrimidinase-related protein 2	Dpysl2	Dihydropyrimidinase-related protein 2 OS
23.1219	27.0563	23.0949				5	5	5	19.3	19.3	19.3	40.035	0	11.508	157650000	11	O08573	O08573	Galectin-9	Lgals9	Galectin-9 OS
22.6543	NaN	NaN				1	1	1	7.1	7.1	7.1	26.94	0.00032873	2.9708	6601200	1	O08583	O08583	THO complex subunit 4	Alyref	THO complex subunit 4 OS
26.1611	25.1683	22.8334				3	3	3	9.4	9.4	9.4	25.604	0.0012587	2.3598	120220000	6	O08585	O08585	Clathrin light chain A	Clta	Clathrin light chain A OS
26.5485	25.9389	25.2633				4	4	4	13.1	13.1	13.1	67.568	0	17.958	202750000	10	O08599	O08599	Syntaxin-binding protein 1	Stxbp1	Syntaxin-binding protein 1 OS
27.5392	28.7301	29.3224				7	7	7	36.7	36.7	36.7	32.19	0	23.235	1311600000	24	O08600	O08600	Endonuclease G, mitochondrial	Endog	Endonuclease G, mitochondrial OS
26.8313	25.529	25.1458				8	8	8	10.7	10.7	10.7	99.098	0	20.576	204950000	15	O08601	O08601	Microsomal triglyceride transfer protein large subunit	Mttp	Microsomal triglyceride transfer protein large subunit OS
26.1256	25.8815	25.2475				4	4	4	18.2	18.2	18.2	28.507	0	6.4258	174860000	9	O08604;O08602	O08604	Retinoic acid early-inducible protein 1-gamma	Raet1c	Retinoic acid early-inducible protein 1-gamma OS
NaN	21.8217	19.7366				2	2	2	7.9	7.9	7.9	52.921	0.005692	1.7513	4580200	2	O08663	O08663	Methionine aminopeptidase 2	Metap2	Methionine aminopeptidase 2 OS
26.8407	25.3958	26.4301				6	6	6	25.7	25.7	25.7	38.878	0	20.24	254750000	11	O08691	O08691	Arginase-2, mitochondrial	Arg2	Arginase-2, mitochondrial OS
29.5639	27.2456	27.514				10	10	10	68.8	68.8	68.8	24.87	0	53.5	1144400000	40	O08709	O08709	Peroxiredoxin-6	Prdx6	Peroxiredoxin-6 OS
29.1523	28.4405	30.0698				12	12	12	25.2	25.2	25.2	92.194	0	54.84	2087900000	46	O08715	O08715	A-kinase anchor protein 1, mitochondrial	Akap1	A-kinase anchor protein 1, mitochondrial OS
31.1049	29.9358	31.111				8	8	8	56.5	56.5	56.5	23.294	0	62.243	5655600000	51	O08734	O08734	Bcl-2 homologous antagonist/killer	Bak1	Bcl-2 homologous antagonist/killer OS
33.7306	32.7827	33.7826				25	25	25	66.6	66.6	66.6	54.272	0	206.66	36420000000	367	O08749	O08749	Dihydrolipoyl dehydrogenase, mitochondrial	Dld	Dihydrolipoyl dehydrogenase, mitochondrial OS
32.8603	31.9904	32.7439				14	14	14	57.1	57.1	57.1	27.418	0	175.04	19257000000	186	O08756	O08756	3-hydroxyacyl-CoA dehydrogenase type-2	Hsd17b10	3-hydroxyacyl-CoA dehydrogenase type-2 OS
20.64	NaN	NaN				1	1	1	1.7	1.7	1.7	135	0.0033313	1.899	1634000	1	O08784	O08784	Treacle protein	Tcof1	Treacle protein OS
23.4807	NaN	NaN				1	1	1	1.3	1.3	1.3	141.67	0.00064579	2.7781	11706000	1	O08788	O08788	Dynactin subunit 1	Dctn1	Dynactin subunit 1 OS
31.8019	31.171	30.9937				19	19	19	51.8	51.8	51.8	58.792	0	166.07	8299700000	115	O08795	O08795	Glucosidase 2 subunit beta	Prkcsh	Glucosidase 2 subunit beta OS
30.7561	30.5372	29.6687				10	10	9	53.3	53.3	50.4	31.052	0	63.62	4225000000	64	O08807	O08807	Peroxiredoxin-4	Prdx4	Peroxiredoxin-4 OS
21.5061	NaN	NaN				1	1	1	1.2	1.2	1.2	139.34	0.00064103	2.6367	2978300	1	O08808	O08808	Protein diaphanous homolog 1	Diaph1	Protein diaphanous homolog 1 OS
23.822	22.4141	21.9287				2	2	2	3.1	3.1	3.1	109.36	0	4.5009	24411000	1	O08810	O08810	116 kDa U5 small nuclear ribonucleoprotein component	Eftud2	116 kDa U5 small nuclear ribonucleoprotein component OS
NaN	23.7356	NaN				3	3	3	6.7	6.7	6.7	60.123	0	5.2652	13968000	4	O08848	O08848	60 kDa SS-A/Ro ribonucleoprotein	Trove2	60 kDa SS-A/Ro ribonucleoprotein OS
28.7703	29.1391	28.3121				15	15	13	37.7	37.7	34.2	64.254	0	101.52	1382300000	38	O08912	O08912	Polypeptide N-acetylgalactosaminyltransferase 1;Polypeptide N-acetylgalactosaminyltransferase 1 soluble form	Galnt1	Polypeptide N-acetylgalactosaminyltransferase 1 OS
28.6483	28.6751	28.3487				13	13	13	47.3	47.3	47.3	63.221	0	118.11	1191200000	55	O08914	O08914	Fatty-acid amide hydrolase 1	Faah	Fatty-acid amide hydrolase 1 OS
28.7262	28.148	27.548				15	15	15	48.6	48.6	48.6	47.513	0	76.268	937720000	50	O08917	O08917	Flotillin-1	Flot1	Flotillin-1 OS
28.4925	29.5305	27.4172				9	9	9	55.5	55.5	55.5	32.379	0	104.47	1332300000	51	O08992	O08992	Syntenin-1	Sdcbp	Syntenin-1 OS
24.7138	22.6807	25.1762				2	2	2	47.1	47.1	47.1	7.3384	0	5.8427	72152000	4	O08997	O08997	Copper transport protein ATOX1	Atox1	Copper transport protein ATOX1 OS
29.4684	30.1971	29.4053				5	5	5	26.3	26.3	26.3	38.241	0	35.228	2684700000	24	O09005	O09005	Sphingolipid delta(4)-desaturase DES1	Degs1	Sphingolipid delta(4)-desaturase DES1 OS
23.4684	22.3674	NaN				1	1	1	3.6	3.6	3.6	70.755	0	3.9974	17017000	1	O09012	O09012	Peroxisomal targeting signal 1 receptor	Pex5	Peroxisomal targeting signal 1 receptor OS
25.1096	25.1965	NaN				1	1	1	10.3	10.3	10.3	45.544	0	4.1146	74654000	3	O09043	O09043	Napsin-A	Napsa	Napsin-A OS
28.7518	28.5363	27.7831				9	9	9	68.1	68.1	68.1	23.261	0	184.34	1072300000	26	O09044;P60879	O09044	Synaptosomal-associated protein 23	Snap23	Synaptosomal-associated protein 23 OS
25.6267	24.6863	24.1422				5	5	5	27.9	27.9	27.9	26.372	0	8.4003	97320000	7	O09061	O09061	Proteasome subunit beta type-1	Psmb1	Proteasome subunit beta type-1 OS
22.9455	NaN	22.2334				1	1	1	3.9	3.9	3.9	55.074	0	5.4244	13008000	1	O09106	O09106	Histone deacetylase 1	Hdac1	Histone deacetylase 1 OS
29.0631	28.1651	29.3233				5	5	5	45	45	45	17.444	0	97.479	1533600000	41	O09111	O09111	NADH dehydrogenase [ubiquinone] 1 beta subcomplex subunit 11, mitochondrial	Ndufb11	NADH dehydrogenase [ubiquinone] 1 beta subcomplex subunit 11, mitochondrial OS
23.5433	21.908	22.9205				1	1	1	9	9	9	21.066	0.00033223	3.1438	24099000	2	O09114	O09114	Prostaglandin-H2 D-isomerase	Ptgds	Prostaglandin-H2 D-isomerase OS
26.4267	25.9823	25.518				2	2	2	13	13	13	28.899	0	10.181	204540000	20	O09117	O09117	Synaptophysin-like protein 1	Sypl1	Synaptophysin-like protein 1 OS
27.0245	26.541	25.0098				11	11	11	17	17	17	114.65	0	32.156	267950000	20	O09159	O09159	Lysosomal alpha-mannosidase	Man2b1	Lysosomal alpha-mannosidase OS
28.5866	26.7119	27.4098				5	5	5	28.1	28.1	28.1	18.562	0	15.926	691340000	12	O09167	O09167	60S ribosomal protein L21	Rpl21	60S ribosomal protein L21 OS
26.2327	25.2613	25.2038				5	5	5	20.2	20.2	20.2	41.704	0	19.941	157720000	10	O09174	O09174	Alpha-methylacyl-CoA racemase	Amacr	Alpha-methylacyl-CoA racemase OS
25.3242	25.9086	25.1569				3	3	3	20.4	20.4	20.4	31.709	0	31.894	142400000	14	O35083	O35083	1-acyl-sn-glycerol-3-phosphate acyltransferase alpha	Agpat1	1-acyl-sn-glycerol-3-phosphate acyltransferase alpha OS
28.917	28.3849	26.6169				7	7	7	22.4	22.4	22.4	54.043	0	21.642	960290000	25	O35114	O35114	Lysosome membrane protein 2	Scarb2	Lysosome membrane protein 2 OS
24.0657	23.1413	24.4116				3	3	3	41.3	41.3	41.3	13.194	0	9.4803	49127000	7	O35127	O35127	Protein C10	Grcc10	Protein C10 OS
33.8689	33.3354	33.8386				26	26	26	82.6	82.6	82.6	33.296	0	104.9	41886000000	202	O35129	O35129	Prohibitin-2	Phb2	Prohibitin-2 OS
21.2245	22.2115	22.0733				2	2	2	17.9	17.9	17.9	12.159	0.0015591	2.2754	11720000	6	O35143	O35143	ATPase inhibitor, mitochondrial	Atpif1	ATPase inhibitor, mitochondrial OS
23.356	23.9691	22.2518				2	2	2	8.1	8.1	8.1	47.8	0	8.1849	32153000	2	O35149	O35149	Zinc transporter 4	Slc30a4	Zinc transporter 4 OS
22.9488	23.7954	NaN				2	2	2	32.4	32.4	32.4	12.428	0	8.5827	22655000	4	O35153	O35153	BET1-like protein	Bet1l	BET1-like protein OS
25.7453	24.9666	25.2866				2	2	2	18.4	18.4	18.4	24.725	0	13.03	129960000	9	O35166	O35166	Golgi SNAP receptor complex member 2	Gosr2	Golgi SNAP receptor complex member 2 OS
NaN	22.2271	23.4409				2	2	2	3.5	3.5	3.5	92.555	0	7.1258	16297000	2	O35231	O35231	Kinesin-like protein KIFC3	Kifc3	Kinesin-like protein KIFC3 OS
23.8128	24.899	24.7825				4	4	4	5.4	5.4	5.4	108.98	0	6.0975	74878000	4	O35245	O35245	Polycystin-2	Pkd2	Polycystin-2 OS
25.2133	21.993	22.1662				4	4	4	9.2	9.2	9.2	79.959	0	9.8367	47783000	7	O35250	O35250	Exocyst complex component 7	Exoc7	Exocyst complex component 7 OS
28.9843	28.9471	27.684				21	21	21	32.3	32.3	32.3	91.006	0	65.194	1264200000	53	O35286	O35286	Pre-mRNA-splicing factor ATP-dependent RNA helicase DHX15	Dhx15	Pre-mRNA-splicing factor ATP-dependent RNA helicase DHX15 OS
24.1166	22.8734	23.4492				1	1	1	9.6	9.6	9.6	33.901	0	9.0875	37327000	2	O35295	O35295	Transcriptional activator protein Pur-beta	Purb	Transcriptional activator protein Pur-beta OS
23.9336	23.1809	22.1916				2	2	2	6.7	6.7	6.7	57.922	0	7.25	30321000	8	O35343	O35343	Importin subunit alpha-3	Kpna4	Importin subunit alpha-3 OS
26.042	24.9877	23.8723				5	5	5	17.7	17.7	17.7	57.772	0	24.24	117710000	10	O35344	O35344	Importin subunit alpha-4	Kpna3	Importin subunit alpha-4 OS
NaN	25.961	NaN				1	1	1	17.4	17.4	17.4	16.699	0	5.6137	65320000	2	O35372	O35372	Protein cornichon homolog 1	Cnih1	Protein cornichon homolog 1 OS
28.3573	29.1952	27.9746				20	20	20	33.3	33.3	33.3	104.63	0	77.316	1222300000	47	O35375	O35375	Neuropilin-2	Nrp2	Neuropilin-2 OS
30.3515	29.3761	28.6772				32	32	32	30.9	30.9	30.9	171.18	0	214.19	2496000000	99	O35379;B2RX12	O35379	Multidrug resistance-associated protein 1	Abcc1	Multidrug resistance-associated protein 1 OS
24.7855	22.2523	23.3185				2	2	2	6.9	6.9	6.9	28.537	0.0074338	1.6777	44376000	2	O35381;Q9EST5	O35381;Q9EST5	Acidic leucine-rich nuclear phosphoprotein 32 family member A;Acidic leucine-rich nuclear phosphoprotein 32 family member B	Anp32a;Anp32b	Acidic leucine-rich nuclear phosphoprotein 32 family member A OS;Acidic leucine-rich nuclear phosphoprotein 32 family member B OS
24.2773	21.7887	NaN				3	3	3	4.9	4.9	4.9	110.54	0	7.5544	23956000	3	O35382	O35382	Exocyst complex component 4	Exoc4	Exocyst complex component 4 OS
23.6824	25.8062	24.8992				4	4	4	15.1	15.1	15.1	38.607	0	7.5519	103430000	7	O35386	O35386	Phytanoyl-CoA dioxygenase, peroxisomal	Phyh	Phytanoyl-CoA dioxygenase, peroxisomal OS
26.1646	24.6117	27.0473				4	4	4	26.4	26.4	26.4	31.654	0	42.106	239540000	13	O35387	O35387	HCLS1-associated protein X-1	Hax1	HCLS1-associated protein X-1 OS
23.9895	24.6199	23.1549				1	1	1	2.5	2.5	2.5	54.388	0.00033898	3.3696	51777000	3	O35405	O35405	Phospholipase D3	Pld3	Phospholipase D3 OS
24.2324	24.5678	23.5571				3	3	3	20.2	20.2	20.2	23.456	0	5.3085	56920000	5	O35425	O35425	Bcl-2-related ovarian killer protein	Bok	Bcl-2-related ovarian killer protein OS
29.5235	28.4807	29.562				15	15	15	58.5	58.5	58.5	42.699	0	150.85	1938900000	70	O35435	O35435	Dihydroorotate dehydrogenase (quinone), mitochondrial	Dhodh	Dihydroorotate dehydrogenase (quinone), mitochondrial OS
NaN	21.7268	NaN				1	1	1	8.3	8.3	8.3	19.837	0.000334	3.206	3470600	1	O35445	O35445	E3 ubiquitin-protein ligase RNF5	Rnf5	E3 ubiquitin-protein ligase RNF5 OS
26.6283	26.7017	25.2384				3	3	3	17.9	17.9	17.9	34.366	0	41.439	252460000	8	O35448	O35448	Lysosomal thioesterase PPT2	Ppt2	Lysosomal thioesterase PPT2 OS
23.6941	23.5254	22.369				1	1	1	1.7	1.7	1.7	96.979	0.0027641	2.127	31063000	2	O35454	O35454	Chloride transport protein 6	Clcn6	Chloride transport protein 6 OS
28.4829	28.0233	28.4683				11	11	11	49.5	49.5	49.5	36.118	0	106.63	1019300000	43	O35459	O35459	Delta(3,5)-Delta(2,4)-dienoyl-CoA isomerase, mitochondrial	Ech1	Delta(3,5)-Delta(2,4)-dienoyl-CoA isomerase, mitochondrial OS
26.428	26.3748	27.5312				6	6	6	20.1	20.1	20.1	43.528	0	62.782	371270000	19	O35465	O35465	Peptidyl-prolyl cis-trans isomerase FKBP8	Fkbp8	Peptidyl-prolyl cis-trans isomerase FKBP8 OS
24.5617	25.6486	24.3244				5	5	5	3	3	3	265.33	0	24.616	98374000	7	O35516	O35516	Neurogenic locus notch homolog protein 2;Notch 2 extracellular truncation;Notch 2 intracellular domain	Notch2	Neurogenic locus notch homolog protein 2 OS
25.6638	26.3382	25.3194				2	2	2	7.1	7.1	7.1	28.246	0	3.8628	179870000	3	O35566	O35566	CD151 antigen	Cd151	CD151 antigen OS
22.2791	21.1693	NaN				2	2	2	6.5	6.5	6.5	34.577	0.0074206	1.6465	7447600	2	O35593	O35593	26S proteasome non-ATPase regulatory subunit 14	Psmd14	26S proteasome non-ATPase regulatory subunit 14 OS
28.3114	28.4005	27.5771				14	14	14	28.4	28.4	28.4	83.967	0	55.629	887650000	41	O35598	O35598	Disintegrin and metalloproteinase domain-containing protein 10	Adam10	Disintegrin and metalloproteinase domain-containing protein 10 OS
26.0091	25.8986	24.6192				5	5	5	4	4	4	142.88	0	7.584	155860000	7	O35604	O35604	Niemann-Pick C1 protein	Npc1	Niemann-Pick C1 protein OS
26.9401	26.4613	26.067				5	5	5	30.9	30.9	30.9	38.458	0	36.976	291450000	12	O35609	O35609	Secretory carrier-associated membrane protein 3	Scamp3	Secretory carrier-associated membrane protein 3 OS
23.0871	24.8026	22.8132				2	2	2	8.9	8.9	8.9	53.617	0	7.8571	45543000	4	O35632	O35632	Hyaluronidase-2	Hyal2	Hyaluronidase-2 OS
27.952	25.8083	26.1699				11	11	11	44	44	44	36.384	0	39.226	393910000	23	O35639	O35639	Annexin A3	Anxa3	Annexin A3 OS
28.7988	28.8236	27.4755				25	12	12	36.6	23.9	23.9	103.93	0	47.996	1128700000	34	O35643	O35643	AP-1 complex subunit beta-1	Ap1b1	AP-1 complex subunit beta-1 OS
NaN	24.3268	23.2216				2	2	2	22.2	22.2	22.2	19.519	0	6.2972	30823000	5	O35648	O35648	Centrin-3	Cetn3	Centrin-3 OS
24.4185	24.3943	23.6794				2	2	2	4.9	4.9	4.9	44.591	0.0056818	1.7416	57908000	2	O35657	O35657	Sialidase-1	Neu1	Sialidase-1 OS
34.771	33.9675	34.7026				10	10	10	55	55	55	31.013	0	232.03	74072000000	349	O35658	O35658	Complement component 1 Q subcomponent-binding protein, mitochondrial	C1qbp	Complement component 1 Q subcomponent-binding protein, mitochondrial OS
27.1323	25.3838	27.0739				1	1	1	18	18	18	15.437	0	5.4344	332160000	3	O35680	O35680	28S ribosomal protein S12, mitochondrial	Mrps12	28S ribosomal protein S12, mitochondrial OS
27.7935	27.5182	26.536				5	5	5	20.6	20.6	20.6	35.284	0	29.917	522150000	24	O35682	O35682	Myeloid-associated differentiation marker	Myadm	Myeloid-associated differentiation marker OS
26.2669	25.2245	26.5665				1	1	1	14.3	14.3	14.3	8.1384	0.00064914	2.8162	219340000	4	O35683	O35683	NADH dehydrogenase [ubiquinone] 1 alpha subcomplex subunit 1	Ndufa1	NADH dehydrogenase [ubiquinone] 1 alpha subcomplex subunit 1 OS
24.3029	NaN	23.2874				3	3	3	13.6	13.6	13.6	38.358	0.00064454	2.734	30936000	4	O35685	O35685	Nuclear migration protein nudC	Nudc	Nuclear migration protein nudC OS
27.2692	28.1923	27.0786				4	4	4	14.2	14.2	14.2	52.534	0	40.79	610180000	19	O35704	O35704	Serine palmitoyltransferase 1	Sptlc1	Serine palmitoyltransferase 1 OS
NaN	NaN	21.9955				1	1	1	4.4	4.4	4.4	48.3	0.00125	2.2913	4181200	2	O35710	O35710	Nocturnin	Ccrn4l	Nocturnin OS
25.9875	24.8085	24.9977				3	2	2	11.8	8	8	49.199	0	13.539	129420000	3	O35737;P70333	O35737	Heterogeneous nuclear ribonucleoprotein H;Heterogeneous nuclear ribonucleoprotein H, N-terminally processed	Hnrnph1	Heterogeneous nuclear ribonucleoprotein H OS
31.7034	30.3333	31.5312				14	14	14	43.8	43.8	43.8	44.127	0	75.461	7953100000	73	O35855	O35855	Branched-chain-amino-acid aminotransferase, mitochondrial	Bcat2	Branched-chain-amino-acid aminotransferase, mitochondrial OS
31.5292	30.5059	31.4701				19	19	19	38.7	38.7	38.7	51.091	0	131.1	7598600000	95	O35857	O35857	Mitochondrial import inner membrane translocase subunit TIM44	Timm44	Mitochondrial import inner membrane translocase subunit TIM44 OS
28.99	27.4713	26.9554				4	4	4	15.2	15.2	15.2	56.061	0	68.055	849370000	17	O35874	O35874	Neutral amino acid transporter A	Slc1a4	Neutral amino acid transporter A OS
32.2877	31.8783	31.3112				20	20	20	71.1	71.1	71.1	37.063	0	281.78	11855000000	136	O35887	O35887	Calumenin	Calu	Calumenin OS
29.8458	29.1385	30.2835				4	4	4	25.1	25.1	25.1	22.924	0	20.575	2862800000	18	O35943	O35943	Frataxin, mitochondrial;Frataxin intermediate form;Frataxin mature form	Fxn	Frataxin, mitochondrial OS
30.565	29.8538	30.9766				8	8	8	61	61	61	17.121	0	65.225	4671700000	52	O35972	O35972	39S ribosomal protein L23, mitochondrial	Mrpl23	39S ribosomal protein L23, mitochondrial OS
26.1155	27.0196	26.4938				3	3	3	19.7	19.7	19.7	21.482	0	26.391	303250000	8	O35988	O35988	Syndecan-4	Sdc4	Syndecan-4 OS
26.0459	26.3056	25.8499				13	13	13	26.2	26.2	26.2	88.062	0	105.64	212700000	22	O54692	O54692	Centromere/kinetochore protein zw10 homolog	Zw10	Centromere/kinetochore protein zw10 homolog OS
25.3914	22.2878	23.2777				5	5	5	21.4	21.4	21.4	43.953	0	48.665	59300000	7	O54724	O54724	Polymerase I and transcript release factor	Ptrf	Caveolae-associated protein 1 OS
32.4322	32.884	32.0119				16	16	16	53.7	53.7	53.7	49.027	0	109.58	18051000000	143	O54734	O54734	Dolichyl-diphosphooligosaccharide--protein glycosyltransferase 48 kDa subunit	Ddost	Dolichyl-diphosphooligosaccharide--protein glycosyltransferase 48 kDa subunit OS
28.1053	27.66	25.4386				12	12	12	20.2	20.2	20.2	115.61	0	58.489	546310000	31	O54782	O54782	Epididymis-specific alpha-mannosidase	Man2b2	Epididymis-specific alpha-mannosidase OS
NaN	NaN	NaN				1	1	1	3.1	3.1	3.1	51.984	0.004529	1.8362	0	1	O54804	O54804	Choline kinase alpha	Chka	Choline kinase alpha OS
26.5672	26.5002	25.3735				5	5	5	27.5	27.5	27.5	34.986	0	14.604	237820000	8	O54819	O54819	Tissue factor pathway inhibitor	Tfpi	Tissue factor pathway inhibitor OS
NaN	21.3345	NaN				1	1	1	0.9	0.9	0.9	168.79	0.0065613	1.7082	2644300	1	O54827	O54827	Probable phospholipid-transporting ATPase VA	Atp10a	Probable phospholipid-transporting ATPase VA OS
27.27	26.812	26.8145				8	8	8	30.3	30.3	30.3	41.215	0	19.848	397670000	12	O54833	O54833	Casein kinase II subunit alpha	Csnk2a2	Casein kinase II subunit alpha OS
26.8504	26.3048	26.6442				7	7	7	11.2	11.2	11.2	86.738	0	16.073	308790000	14	O54890	O54890	Integrin beta-3	Itgb3	Integrin beta-3 OS
27.4215	26.8653	26.6497				3	3	3	20.4	20.4	20.4	22.066	0	29.858	407280000	12	O54918	O54918	Bcl-2-like protein 11	Bcl2l11	Bcl-2-like protein 11 OS
28.8789	25.52	26.7049				7	7	7	13.3	13.3	13.3	98.577	0	106.94	651140000	27	O54931	O54931	A-kinase anchor protein 2	Akap2	A-kinase anchor protein 2 OS
22.7309	NaN	21.4329				1	1	1	3.2	3.2	3.2	46.638	0.00064558	2.776	9792200	2	O54941	O54941	SWI/SNF-related matrix-associated actin-dependent regulator of chromatin subfamily E member 1	Smarce1	SWI/SNF-related matrix-associated actin-dependent regulator of chromatin subfamily E member 1 OS
25.5472	23.3645	23.6827				3	3	3	11.2	11.2	11.2	39.807	0	5.3244	73296000	3	O54946;Q9QYI8	O54946	DnaJ homolog subfamily B member 6	Dnajb6	DnaJ homolog subfamily B member 6 OS
24.8901	24.921	24.7793				3	3	3	7.2	7.2	7.2	95.466	0	8.7649	91654000	8	O54951	O54951	Semaphorin-6B	Sema6b	Semaphorin-6B OS
30.187	28.4049	29.1375				3	3	3	48.3	48.3	48.3	10.102	0	20.183	2168300000	28	O54962	O54962	Barrier-to-autointegration factor;Barrier-to-autointegration factor, N-terminally processed	Banf1	Barrier-to-autointegration factor OS
25.796	25.3613	NaN				3	3	3	9.4	9.4	9.4	42.732	0	6.9812	101370000	4	O54965	O54965	E3 ubiquitin-protein ligase RNF13	Rnf13	E3 ubiquitin-protein ligase RNF13 OS
22.2051	NaN	22.0269				1	1	1	2.6	2.6	2.6	38.822	0.0018564	2.1899	9108500	1	O54984	O54984	ATPase Asna1	Asna1	ATPase Asna1 OS
23.0008	NaN	NaN				2	2	2	3.2	3.2	3.2	141.46	0	3.8352	8393200	4	O54988	O54988	STE20-like serine/threonine-protein kinase	Slk	STE20-like serine/threonine-protein kinase OS
26.6861	25.6814	24.0987				5	5	5	6.4	6.4	6.4	156.31	0	13.135	179750000	10	O54991	O54991	Contactin-associated protein 1	Cntnap1	Contactin-associated protein 1 OS
NaN	21.9142	23.1584				2	2	2	11.8	11.8	11.8	20.978	0.0027531	2.0523	13315000	2	O55003	O55003	BCL2/adenovirus E1B 19 kDa protein-interacting protein 3	Bnip3	BCL2/adenovirus E1B 19 kDa protein-interacting protein 3 OS
29.0664	28.4233	28.8709				8	7	7	57.4	52.8	52.8	21.694	0	95.194	1413000000	39	O55022	O55022	Membrane-associated progesterone receptor component 1	Pgrmc1	Membrane-associated progesterone receptor component 1 OS
28.3067	28.7962	29.5415				10	10	10	46.8	46.8	46.8	46.587	0	89.935	1579500000	48	O55028	O55028	[3-methyl-2-oxobutanoate dehydrogenase [lipoamide]] kinase, mitochondrial	Bckdk	[3-methyl-2-oxobutanoate dehydrogenase [lipoamide]] kinase, mitochondrial OS
23.9045	NaN	NaN				1	1	1	2	2	2	102.45	0.0012575	2.3479	15703000	1	O55029	O55029	Coatomer subunit beta	Copb2	Coatomer subunit beta OS
24.8973	25.4313	25.4883				8	8	8	19.4	19.4	19.4	85.965	0	18.725	123570000	14	O55106	O55106	Striatin	Strn	Striatin OS
32.6035	31.7751	32.3603				15	15	15	62	62	62	33.363	0	166.7	15714000000	115	O55125	O55125	Protein NipSnap homolog 1	Nipsnap1	Protein NipSnap homolog 1 OS
31.5111	30.6489	31.5759				11	11	11	49.1	49.1	49.1	32.932	0	52.689	7945100000	83	O55126	O55126	Protein NipSnap homolog 2	Gbas	Protein NipSnap homolog 2 OS
31.4385	30.6025	30.5366				14	14	13	40.1	40.1	38.1	50.549	0	82.705	6098100000	66	O55131	O55131	Septin-7	2019-09-07	Septin-7 OS
27.1178	25.4208	26.3673				4	4	4	35.1	35.1	35.1	26.511	0	22.161	277120000	16	O55135	O55135	Eukaryotic translation initiation factor 6	Eif6	Eukaryotic translation initiation factor 6 OS
25.2398	24.3001	24.3817				1	1	1	8.2	8.2	8.2	12.554	0.0027684	2.1443	82139000	3	O55142	O55142	60S ribosomal protein L35a	Rpl35a	60S ribosomal protein L35a OS
31.9234	32.3942	31.7907				44	44	44	46	46	46	114.86	0	323.31	13432000000	273	O55143;Q8R429;Q64518	O55143	Sarcoplasmic/endoplasmic reticulum calcium ATPase 2	Atp2a2	Sarcoplasmic/endoplasmic reticulum calcium ATPase 2 OS
28.0364	26.5007	26.8898				9	9	9	28.5	28.5	28.5	51.373	0	18.661	494600000	23	O55222	O55222	Integrin-linked protein kinase	Ilk	Integrin-linked protein kinase OS
24.1018	23.666	19.7562				2	2	2	9.8	9.8	9.8	28.532	0.00033322	3.186	32200000	2	O55234	O55234	Proteasome subunit beta type-5	Psmb5	Proteasome subunit beta type-5 OS
28.7194	28.5085	27.9233				4	4	4	34.1	34.1	34.1	25.25	0	16.406	1078400000	21	O55242	O55242	Sigma non-opioid intracellular receptor 1	Sigmar1	Sigma non-opioid intracellular receptor 1 OS
NaN	21.4126	NaN				1	1	1	13.2	13.2	13.2	16.555	0	3.8048	2791400	1	O70131	O70131	Ninjurin-1	Ninj1	Ninjurin-1 OS
25.9488	24.0388	23.6104				3	3	3	3.6	3.6	3.6	149.47	0	8.7559	94809000	6	O70133	O70133	ATP-dependent RNA helicase A	Dhx9	ATP-dependent RNA helicase A OS
27.7401	27.8112	26.928				6	6	6	34.6	34.6	34.6	29.174	0	11.572	587380000	13	O70152	O70152	Dolichol-phosphate mannosyltransferase subunit 1	Dpm1	Dolichol-phosphate mannosyltransferase subunit 1 OS
23.9957	21.5785	21.1054				4	4	4	7.3	7.3	7.3	112.36	0	37.18	22115000	11	O70157;Q9Z321	O70157	DNA topoisomerase 3-alpha	Top3a	DNA topoisomerase 3-alpha OS
25.0902	25.7351	23.7769				6	5	5	15.6	13.5	13.5	72.407	0	11.708	105940000	11	O70161	O70161	Phosphatidylinositol 4-phosphate 5-kinase type-1 gamma	Pip5k1c	Phosphatidylinositol 4-phosphate 5-kinase type-1 gamma OS
24.6771	23.0176	23.4631				2	2	2	8	8	8	63.988	0	3.9748	46881000	3	O70194	O70194	Eukaryotic translation initiation factor 3 subunit D	Eif3d	Eukaryotic translation initiation factor 3 subunit D OS
26.225	26.0257	24.819				4	4	3	6.2	6.2	5.2	118.61	0	23.267	176350000	8	O70228	O70228	Probable phospholipid-transporting ATPase IIA	Atp9a	Probable phospholipid-transporting ATPase IIA OS
29.8294	28.4471	29.749				6	6	6	43.6	43.6	43.6	24.693	0	89.616	2222200000	29	O70251	O70251	Elongation factor 1-beta	Eef1b	Elongation factor 1-beta OS
30.3125	29.985	29.798				15	15	15	63.5	63.5	63.5	35.738	0	119.32	3329500000	51	O70252	O70252	Heme oxygenase 2	Hmox2	Heme oxygenase 2 OS
26.1993	26.6031	26.1109				4	4	2	30.5	30.5	16.8	19.127	0	8.6153	251470000	10	O70274	O70274	Protein tyrosine phosphatase type IVA 2	Ptp4a2	Protein tyrosine phosphatase type IVA 2 OS
25.7045	26.5816	24.7623				7	7	7	25.7	25.7	25.7	42.132	0	18.622	183560000	19	O70281	O70281	Protein-tyrosine sulfotransferase 1	Tpst1	Protein-tyrosine sulfotransferase 1 OS
24.8454	24.9142	24.2022				2	2	2	3.8	3.8	3.8	87.908	0	4.635	81060000	6	O70309	O70309	Integrin beta-5	Itgb5	Integrin beta-5 OS
26.1389	24.7343	24.7253				5	5	4	18.5	18.5	14.7	56.888	0	18.699	129540000	11	O70310	O70310	Glycylpeptide N-tetradecanoyltransferase 1	Nmt1	Glycylpeptide N-tetradecanoyltransferase 1 OS
29.9109	29.1812	28.9922				32	32	29	43.2	43.2	42	109.94	0	323.31	2152100000	109	O70318	O70318	Band 4.1-like protein 2	Epb41l2	Band 4.1-like protein 2 OS
25.0106	23.4762	24.8188				3	3	3	18.8	18.8	18.8	22.228	0	5.5367	75066000	5	O70325;Q91XR9	O70325;Q91XR9	Phospholipid hydroperoxide glutathione peroxidase, mitochondrial;Phospholipid hydroperoxide glutathione peroxidase, nuclear	Gpx4	Phospholipid hydroperoxide glutathione peroxidase, mitochondrial OS;Phospholipid hydroperoxide glutathione peroxidase, nuclear OS
28.6207	29.3602	28.795				8	8	8	49.3	49.3	49.3	23.348	0	36.229	1567600000	29	O70378	O70378	ER membrane protein complex subunit 8	Emc8	ER membrane protein complex subunit 8 OS
NaN	22.8278	17.4339				3	3	3	23.8	23.8	23.8	11.451	0	7.0364	7621900	4	O70404	O70404	Vesicle-associated membrane protein 8	Vamp8	Vesicle-associated membrane protein 8 OS
26.9191	26.9751	26.158				9	9	9	9.1	9.1	9.1	204.65	0	17.873	333700000	17	O70472	O70472	Transmembrane protein 131	Tmem131	Transmembrane protein 131 OS
25.6868	24.3547	23.4467				3	3	3	10.1	10.1	10.1	54.831	0	6.198	86898000	4	O70475	O70475	UDP-glucose 6-dehydrogenase	Ugdh	UDP-glucose 6-dehydrogenase OS
26.1056	25.6482	25.5658				3	3	3	34.8	34.8	34.8	16.353	0	13.643	174460000	8	O70480	O70480	Vesicle-associated membrane protein 4	Vamp4	Vesicle-associated membrane protein 4 OS
26.418	26.9755	25.693				4	4	3	24.7	24.7	20.4	18.757	0	6.603	275870000	10	O70492	O70492	Sorting nexin-3	Snx3	Sorting nexin-3 OS
26.0872	25.9155	23.8909				3	3	3	7.3	7.3	7.3	88.712	0	10.817	150140000	7	O70496	O70496	H(+)/Cl(-) exchange transporter 7	Clcn7	H(+)/Cl(-) exchange transporter 7 OS
30.7155	30.9378	30.2941				14	14	14	56.4	56.4	56.4	34.741	0	110.33	5136500000	120	O70503	O70503	Very-long-chain 3-oxoacyl-CoA reductase	Hsd17b12	Very-long-chain 3-oxoacyl-CoA reductase OS
25.4927	23.0466	22.8283				4	4	4	8.6	8.6	8.6	73.088	0	11.262	63325000	7	O70551;Q9Z0G2;O54781	O70551	SRSF protein kinase 1	Srpk1	SRSF protein kinase 1 OS
25.9797	25.6324	24.6201				6	6	6	17.4	17.4	17.4	47.466	0	8.8507	143970000	9	O70572	O70572	Sphingomyelin phosphodiesterase 2	Smpd2	Sphingomyelin phosphodiesterase 2 OS
25.961	26.1554	25.1178				4	4	4	16.3	16.3	16.3	34.412	0	8.5642	176470000	11	O70579	O70579	Peroxisomal membrane protein PMP34	Slc25a17	Peroxisomal membrane protein PMP34 OS
24.2216	22.7146	24.2377				2	2	2	8.3	8.3	8.3	74.398	0	8.1605	46228000	6	O70585	O70585	Dystrobrevin beta	Dtnb	Dystrobrevin beta OS
22.7144	NaN	21.3687				1	1	1	7.8	7.8	7.8	16.534	0.0056972	1.7602	9590100	1	O70591	O70591	Prefoldin subunit 2	Pfdn2	Prefoldin subunit 2 OS
NaN	23.7588	NaN				2	2	2	2.1	2.1	2.1	183.67	0	11.481	14194000	3	O88207	O88207	Collagen alpha-1(V) chain	Col5a1	Collagen alpha-1(V) chain OS
25.0034	24.3224	24.2919				5	5	5	13.3	13.3	13.3	81.462	0	14.255	75152000	12	O88327	O88327	Alpha-catulin	Ctnnal1	Alpha-catulin OS
28.3989	27.2017	26.7912				10	10	10	32.7	32.7	32.7	66.406	0	31.105	624430000	16	O88342	O88342	WD repeat-containing protein 1	Wdr1	WD repeat-containing protein 1 OS
25.8576	25.4292	23.7941				1	1	1	8.6	8.6	8.6	26.713	0	16.832	120530000	4	O88384	O88384	Vesicle transport through interaction with t-SNAREs homolog 1B	Vti1b	Vesicle transport through interaction with t-SNAREs homolog 1B OS
23.7411	22.2031	22.5476				2	2	2	4.8	4.8	4.8	93.827	0	5.869	24980000	4	O88393	O88393	Transforming growth factor beta receptor type 3	Tgfbr3	Transforming growth factor beta receptor type 3 OS
24.769	25.8077	26.5586				5	5	5	40.2	40.2	40.2	25.029	0	24.288	186170000	9	O88396	O88396	GrpE protein homolog 2, mitochondrial	Grpel2	GrpE protein homolog 2, mitochondrial OS
27.393	26.5641	27.5929				3	3	3	27	27	27	21.778	0	14.779	477890000	11	O88425	O88425	Nucleoside diphosphate kinase 6	Nme6	Nucleoside diphosphate kinase 6 OS
30.5327	29.7618	30.3262				9	9	9	50.2	50.2	50.2	29.758	0	80.996	3809800000	58	O88441	O88441	Metaxin-2	Mtx2	Metaxin-2 OS
26.0139	26.4832	26.2523				3	3	3	9.8	9.8	9.8	53.918	0	5.7624	241500000	10	O88455	O88455	7-dehydrocholesterol reductase	Dhcr7	7-dehydrocholesterol reductase OS
23.12	NaN	NaN				1	1	1	8.9	8.9	8.9	28.463	0	4.9861	9116100	1	O88456	O88456	Calpain small subunit 1	Capns1	Calpain small subunit 1 OS
23.15	23.0551	22.2731				2	2	2	4.3	4.3	4.3	63.45	0.0048236	1.8231	23091000	1	O88477	O88477	Insulin-like growth factor 2 mRNA-binding protein 1	Igf2bp1	Insulin-like growth factor 2 mRNA-binding protein 1 OS
24.9255	22.5499	20.1883				4	4	4	15	15	15	68.393	0	13.19	39201000	7	O88487	O88487	Cytoplasmic dynein 1 intermediate chain 2	Dync1i2	Cytoplasmic dynein 1 intermediate chain 2 OS
21.8185	22.989	NaN				1	1	1	3.4	3.4	3.4	87.862	0	4.6187	12023000	1	O88512	O88512	AP-1 complex subunit gamma-like 2	Ap1g2	AP-1 complex subunit gamma-like 2 OS
26.7889	25.9301	26.309				7	7	7	25.8	25.8	25.8	64.892	0	33.365	263020000	16	O88520	O88520	Leucine-rich repeat protein SHOC-2	Shoc2	Leucine-rich repeat protein SHOC-2 OS
29.3568	29.9847	28.147				8	8	8	38.2	38.2	38.2	34.49	0	46.766	2047100000	31	O88531	O88531	Palmitoyl-protein thioesterase 1	Ppt1	Palmitoyl-protein thioesterase 1 OS
23.0013	22.1967	21.6622				1	1	1	2.8	2.8	2.8	47.832	0	4.4097	16522000	1	O88543	O88543	COP9 signalosome complex subunit 3	Cops3	COP9 signalosome complex subunit 3 OS
27.9969	26.8578	27.2007				5	5	5	14.2	14.2	14.2	37.402	0	9.1486	543720000	19	O88569	O88569	Heterogeneous nuclear ribonucleoproteins A2/B1	Hnrnpa2b1	Heterogeneous nuclear ribonucleoproteins A2/B1 OS
28.4467	28.2934	27.4154				8	8	8	43	43	43	29.486	0	51.998	873830000	36	O88587	O88587	Catechol O-methyltransferase	Comt	Catechol O-methyltransferase OS
25.6706	26.5455	26.0239				4	4	4	24	24	24	28.489	0	16.116	219590000	8	O88630	O88630	Golgi SNAP receptor complex member 1	Gosr1	Golgi SNAP receptor complex member 1 OS
29.6522	29.2667	27.1783				5	5	5	50	50	50	13.553	0	24.55	1641500000	17	O88653	O88653	Ragulator complex protein LAMTOR3	Lamtor3	Ragulator complex protein LAMTOR3 OS
25.7267	26.044	24.2498				1	1	1	8.2	8.2	8.2	24.452	0	7.9581	144660000	5	O88668	O88668	Protein CREG1	Creg1	Protein CREG1 OS
26.2485	25.3756	24.0256				5	5	5	17	17	17	49.548	0	13.937	140330000	10	O88685	O88685	26S protease regulatory subunit 6A	Psmc3	26S proteasome regulatory subunit 6A OS
31.2575	30.4639	31.146				9	9	9	39.7	39.7	39.7	29.8	0	69.963	6424500000	75	O88696	O88696	ATP-dependent Clp protease proteolytic subunit, mitochondrial	Clpp	ATP-dependent Clp protease proteolytic subunit, mitochondrial OS
26.4165	25.6688	23.1358				4	4	4	29.2	29.2	29.2	34.381	0	9.6587	152130000	10	O88697	O88697	Serine/threonine-protein kinase 16	Stk16	Serine/threonine-protein kinase 16 OS
25.5612	25.5902	25.2091				5	5	5	26.6	26.6	26.6	37.316	0	33.55	138810000	8	O88736	O88736	3-keto-steroid reductase	Hsd17b7	3-keto-steroid reductase OS
22.1861	NaN	NaN				1	1	1	0.3	0.3	0.3	532.16	0.0054103	1.7935	4771700	1	O88738	O88738	Baculoviral IAP repeat-containing protein 6	Birc6	Baculoviral IAP repeat-containing protein 6 OS
28.6885	27.8526	27.5353				5	5	5	30.7	30.7	30.7	32.423	0	57.47	869520000	16	O88792	O88792	Junctional adhesion molecule A	F11r	Junctional adhesion molecule A OS
24.3269	26.865	21.3657				8	8	8	24.9	24.9	24.9	57.454	0	44.679	145970000	11	O88811	O88811	Signal transducing adapter molecule 2	Stam2	Signal transducing adapter molecule 2 OS
22.7385	23.3152	22.0089				1	1	1	8.9	8.9	8.9	16.329	0.0012598	2.3707	21655000	1	O88824	O88824	Protein JTB	Jtb	Protein JTB OS
22.6723	23.2798	NaN				2	2	2	4.9	4.9	4.9	92.663	0	3.8675	16869000	2	O88839	O88839	Disintegrin and metalloproteinase domain-containing protein 15	Adam15	Disintegrin and metalloproteinase domain-containing protein 15 OS
22.4592	NaN	NaN				2	1	1	5.3	3.1	3.1	46.674	0.0054184	1.8093	5766200	1	O88844	O88844	Isocitrate dehydrogenase [NADP] cytoplasmic	Idh1	Isocitrate dehydrogenase [NADP] cytoplasmic OS
24.5892	22.1319	24.262				2	2	2	17.7	17.7	17.7	20.959	0	6.582	49953000	3	O88848	O88848	ADP-ribosylation factor-like protein 6	Arl6	ADP-ribosylation factor-like protein 6 OS
27.7686	27.1992	27.0027				6	6	6	25	25	25	42.067	0	15.023	517220000	13	O88856	O88856	Protein-tyrosine sulfotransferase 2	Tpst2	Protein-tyrosine sulfotransferase 2 OS
26.6745	26.6484	26.5338				6	6	6	39.1	39.1	39.1	21.834	0	13.952	309460000	14	O88952;Q8JZS0;O88951	O88952	Protein lin-7 homolog C	Lin7c	Protein lin-7 homolog C OS
30.9451	30.3902	31.8969				22	22	22	41.5	41.5	41.5	80.027	0	185.78	7473300000	114	O88967	O88967	ATP-dependent zinc metalloprotease YME1L1	Yme1l1	ATP-dependent zinc metalloprotease YME1L1 OS
24.9554	26.9771	24.1856				4	4	4	26.7	26.7	26.7	26.925	0	14.996	183710000	10	O88983	O88983	Syntaxin-8	Stx8	Syntaxin-8 OS
33.9169	33.1343	33.8158				20	20	20	69.7	69.7	69.7	44.93	0	323.31	40767000000	447	O88986	O88986	2-amino-3-ketobutyrate coenzyme A ligase, mitochondrial	Gcat	2-amino-3-ketobutyrate coenzyme A ligase, mitochondrial OS
29.0036	28.9892	27.6063				22	22	22	24.6	24.6	24.6	152.4	0	69.081	1275400000	48	O89001	O89001	Carboxypeptidase D	Cpd	Carboxypeptidase D OS
20.7701	21.9339	NaN				1	1	1	9.9	9.9	9.9	14.316	0.0006521	2.8523	5794700	3	O89013	O89013	Leptin receptor gene-related protein	Leprot	Leptin receptor gene-related protein OS
29.1727	28.8827	27.4409				6	6	6	27.4	27.4	27.4	49.372	0	48.697	1282300000	34	O89017	O89017	Legumain	Lgmn	Legumain OS
29.7268	28.3926	27.9573				6	6	6	21.7	21.7	21.7	61.341	0	51.605	1501500000	33	O89023	O89023	Tripeptidyl-peptidase 1	Tpp1	Tripeptidyl-peptidase 1 OS
27.7288	28.7511	26.389				8	8	8	38.7	38.7	38.7	30.26	0	31.243	762130000	27	O89051	O89051	Integral membrane protein 2B;BRI2, membrane form;BRI2 intracellular domain;BRI2C, soluble form;Bri23 peptide	Itm2b	Integral membrane protein 2B OS
28.3722	27.7828	27.7194				3	3	3	41.8	41.8	41.8	16.604	0	20.215	799340000	13	O89086	O89086	RNA-binding protein 3	Rbm3	RNA-binding protein 3 OS
21.059	22.6415	NaN				2	2	2	4.7	4.7	4.7	47.783	0.00033036	3.0397	8727500	3	O89109	O89109	Intermediate conductance calcium-activated potassium channel protein 4	Kcnn4	Intermediate conductance calcium-activated potassium channel protein 4 OS
25.119	23.0802	23.5173				1	1	1	5.5	5.5	5.5	45.341	0	6.8543	57313000	2	O89112	O89112	LanC-like protein 1	Lancl1	LanC-like protein 1 OS
24.3806	23.2836	NaN				1	1	1	12.4	12.4	12.4	24.986	0	10.464	32054000	2	O89116	O89116	Vesicle transport through interaction with t-SNAREs homolog 1A	Vti1a	Vesicle transport through interaction with t-SNAREs homolog 1A OS
25.7469	25.9716	26.0486				2	2	2	10	10	10	43.209	0	8.851	191520000	5	P00158	P00158	Cytochrome b	Mt-Cyb	Cytochrome b OS
29.6153	29.0066	29.6346				2	2	2	6.4	6.4	6.4	56.909	0	20.669	2195300000	41	P00397	P00397	Cytochrome c oxidase subunit 1	Mtco1	Cytochrome c oxidase subunit 1 OS
33.8689	31.9596	33.3429				9	9	9	60.8	60.8	60.8	25.976	0	51.562	30759000000	143	P00405	P00405	Cytochrome c oxidase subunit 2	Mtco2	Cytochrome c oxidase subunit 2 OS
19.9909	19.6107	18.9671				1	1	1	5.4	5.4	5.4	29.922	0	8.5124	2355100	6	P00416	P00416	Cytochrome c oxidase subunit 3	mt-Co3	Cytochrome c oxidase subunit 3 OS
25.8487	25.3297	26.1453				3	3	3	10.2	10.2	10.2	25.095	0	7.1978	176820000	9	P00848	P00848	ATP synthase subunit a	Mtatp6	ATP synthase subunit a OS
28.2156	28.5731	27.3327				4	4	4	59.7	59.7	59.7	13.779	0	17.239	880100000	32	P01887	P01887	Beta-2-microglobulin	B2m	Beta-2-microglobulin OS
30.3303	30.2838	29.3219				13	9	3	41.7	32.9	14.6	40.711	0	54.307	3328300000	49	P01897;P14426;P01896	P01897	H-2 class I histocompatibility antigen, L-D alpha chain	H2-L	H-2 class I histocompatibility antigen, L-D alpha chain OS
24.2711	24.1365	22.5392				10	2	1	33.1	6.6	2.8	40.836	0.00033841	3.3531	44784000	3	P01899;P14430;P14429;P14431	P01899	H-2 class I histocompatibility antigen, D-B alpha chain	H2-D1	H-2 class I histocompatibility antigen, D-B alpha chain OS
31.3085	31.2266	30.2853				13	11	7	36.7	33.4	21.4	41.11	0	60.699	6480800000	64	P01900;P01895;P14427	P01900	H-2 class I histocompatibility antigen, D-D alpha chain	H2-D1	H-2 class I histocompatibility antigen, D-D alpha chain OS
30.1533	30.9747	29.6238				16	16	9	44.8	44.8	29.3	41.489	0	52.671	4131600000	72	P01902;P14432	P01902	H-2 class I histocompatibility antigen, K-D alpha chain	H2-K1	H-2 class I histocompatibility antigen, K-D alpha chain OS
25.9802	24.8245	25.9239				2	2	1	30.1	30.1	23.5	15.328	0	27.264	159570000	6	P84244;P02301;P68433	P84244;P02301;P68433	Histone H3.3;Histone H3.3C;Histone H3.1	H3f3a;H3f3c;Hist1h3a	Histone H3.3 OS;Histone H3.3C OS;Histone H3.1 OS
28.331	27.7424	27.3842				6	6	6	6.4	6.4	6.4	160.68	0	59.647	737350000	27	P02463	P02463	Collagen alpha-1(IV) chain;Arresten	Col4a1	Collagen alpha-1(IV) chain OS
32.7578	31.9229	31.6874				57	57	57	49.5	49.5	49.5	177.3	0	323.31	14792000000	259	P02468;Q9R0B6	P02468	Laminin subunit gamma-1	Lamc1	Laminin subunit gamma-1 OS
32.8145	32.3435	31.9807				46	46	46	33.4	33.4	33.4	197.09	0	323.31	17241000000	269	P02469	P02469	Laminin subunit beta-1	Lamb1	Laminin subunit beta-1 OS
31.1295	32.1226	29.945				17	11	1	46.9	32.6	3.9	60.557	0	109.14	8058600000	80	P03336;P27460;P29175;P03332;P26805;P03334;P23090;P32594	P03336			Gag polyprotein OS
31.0289	32.0138	29.9076				21	5	0	17.1	4	0	194.84	0	29.683	7534400000	46	P03355	P03355			Gag-Pol polyprotein OS
28.7503	30.3649	27.3388				31	31	6	34.9	34.9	8.9	133.41	0	107.33	2004100000	67	P03356	P03356			Pol polyprotein OS
32.2003	32.5176	31.1563				18	18	8	36.8	36.8	19.6	73.755	0	174.38	13476000000	126	P03386;P04502;P03387;P03388;P03385;P06445;P08360;P03390;P26804;P26803;P15073;P11370;P21436;P03389	P03386			Envelope glycoprotein OS
28.7038	27.8031	28.7381				7	7	7	15.4	15.4	15.4	36.059	0	28.477	1119200000	27	P03888	P03888	NADH-ubiquinone oxidoreductase chain 1	Mtnd1	NADH-ubiquinone oxidoreductase chain 1 OS
26.0049	25.4317	26.0804				1	1	1	4.9	4.9	4.9	38.752	0	38.216	183550000	4	P03893	P03893	NADH-ubiquinone oxidoreductase chain 2	Mtnd2	NADH-ubiquinone oxidoreductase chain 2 OS
27.7042	26.8227	27.8836				1	1	1	13	13	13	13.219	0	11.794	585000000	4	P03899	P03899	NADH-ubiquinone oxidoreductase chain 3	Mtnd3	NADH-ubiquinone oxidoreductase chain 3 OS
24.4059	23.9187	24.0798				1	1	1	18.4	18.4	18.4	10.607	0.001261	2.3938	55818000	3	P03903	P03903	NADH-ubiquinone oxidoreductase chain 4L	Mtnd4l	NADH-ubiquinone oxidoreductase chain 4L OS
26.7834	26.8291	26.8009				6	6	6	18.1	18.1	18.1	51.881	0	36.019	351640000	36	P03911	P03911	NADH-ubiquinone oxidoreductase chain 4	Mtnd4	NADH-ubiquinone oxidoreductase chain 4 OS
29.1295	28.2456	29.7729				5	5	5	11.5	11.5	11.5	68.474	0	95.394	1822900000	31	P03921	P03921	NADH-ubiquinone oxidoreductase chain 5	Mtnd5	NADH-ubiquinone oxidoreductase chain 5 OS
31.4499	30.8793	31.8468				3	3	3	47.8	47.8	47.8	7.7662	0	16.061	8770900000	24	P03930	P03930	ATP synthase protein 8	Mtatp8	ATP synthase protein 8 OS
31.6815	31.4695	30.9502				21	4	4	43.4	8.1	8.1	62.747	0	21.897	8492000000	39	P03975	P03975	IgE-binding protein	Iap	IgE-binding protein OS
21.9478	23.128	22.1827				1	1	1	4.9	4.9	4.9	44.309	0	15.88	17973000	3	P04202	P04202	Transforming growth factor beta-1;Latency-associated peptide	Tgfb1	Transforming growth factor beta-1 OS
NaN	21.4081	23.3553				2	2	2	19.6	19.6	19.6	27.167	0	8.4227	13514000	2	P04370	P04370	Myelin basic protein	Mbp	Myelin basic protein OS
24.9798	24.4102	24.1817				1	1	1	4.7	4.7	4.7	27.977	0	5.2917	74411000	3	P04925	P04925	Major prion protein	Prnp	Major prion protein OS
23.8919	23.3411	22.8388				9	4	4	33.3	17.6	17.6	39.394	0	10.065	33693000	3	P05063	P05063	Fructose-bisphosphate aldolase C	Aldoc	Fructose-bisphosphate aldolase C OS
33.9254	32.6055	32.7552				24	24	19	82.7	82.7	71.2	39.355	0	246.31	30099000000	221	P05064;Q91Y97	P05064	Fructose-bisphosphate aldolase A	Aldoa	Fructose-bisphosphate aldolase A OS
25.8141	24.9865	24.8985				3	3	1	10.3	10.3	4.8	40.57	0	6.5338	123510000	6	P05132	P05132	cAMP-dependent protein kinase catalytic subunit alpha	Prkaca	cAMP-dependent protein kinase catalytic subunit alpha OS
25.7878	23.669	21.7235				4	4	4	14.3	14.3	14.3	46.247	0	5.6318	74731000	3	P05201	P05201	Aspartate aminotransferase, cytoplasmic	Got1	Aspartate aminotransferase, cytoplasmic OS
34.5052	33.5417	34.5637				34	34	34	79.3	79.3	79.3	47.411	0	250.81	62279000000	342	P05202	P05202	Aspartate aminotransferase, mitochondrial	Got2	Aspartate aminotransferase, mitochondrial OS
28.6733	27.1637	26.2641				15	1	0	53.2	5.3	0	50.151	0	7.8643	659020000	9	P05213;Q3UX10	P05213	Tubulin alpha-1B chain	Tuba1b	Tubulin alpha-1B chain OS
28.28	27.9351	27.0456				12	12	11	38.1	38.1	36.6	60.644	0	32.722	721090000	36	P05480;P08103;P39688	P05480	Neuronal proto-oncogene tyrosine-protein kinase Src	Src	Neuronal proto-oncogene tyrosine-protein kinase Src OS
23.879	23.0644	23.9802				1	1	1	8.5	8.5	8.5	20.594	0.00065338	2.8712	40747000	1	P05977;P09542	P05977;P09542	Myosin light chain 1/3, skeletal muscle isoform;Myosin light chain 3	Myl1;Myl3	Myosin light chain 1/3, skeletal muscle isoform OS;Myosin light chain 3 OS
30.1653	28.5614	28.379				12	12	12	50.3	50.3	50.3	36.498	0	62.814	1949300000	36	P06151;P00342;P16125	P06151	L-lactate dehydrogenase A chain	Ldha	L-lactate dehydrogenase A chain OS
30.3987	30.3504	29.1074				23	23	23	25.8	25.8	25.8	140.99	0	178.85	3362800000	86	P06795;P21447;P21440	P06795;P21447	Multidrug resistance protein 1B;Multidrug resistance protein 1A	Abcb1b;Abcb1a	Multidrug resistance protein 1B OS;Multidrug resistance protein 1A OS
31.1538	31.5026	30.4162				12	12	12	51.2	51.2	51.2	37.547	0	85.201	6864400000	98	P06797	P06797	Cathepsin L1;Cathepsin L1 heavy chain;Cathepsin L1 light chain	Ctsl	Cathepsin L1 OS
25.3683	27.3371	26.3157				7	7	7	28.2	28.2	28.2	48.267	0	17.141	296390000	15	P06869	P06869	Urokinase-type plasminogen activator;Urokinase-type plasminogen activator long chain A;Urokinase-type plasminogen activator short chain A;Urokinase-type plasminogen activator chain B	Plau	Urokinase-type plasminogen activator OS
29.0604	27.718	27.3119				3	3	3	24.8	24.8	24.8	11.721	0	11.435	947210000	23	P07091	P07091	Protein S100-A4	S100a4	Protein S100-A4 OS
25.6595	24.1069	22.0398				5	5	5	13.8	13.8	13.8	60.648	0	10.986	75378000	6	P07141	P07141	Macrophage colony-stimulating factor 1;Processed macrophage colony-stimulating factor 1	Csf1	Macrophage colony-stimulating factor 1 OS
27.9129	29.2927	28.5034				9	9	9	43.7	43.7	43.7	34.45	0	31.189	1290900000	28	P07214	P07214	SPARC	Sparc	SPARC OS
33.4623	31.9193	31.2855				25	25	25	68.4	68.4	68.4	38.676	0	309.7	18513000000	191	P07356	P07356	Annexin A2	Anxa2	Annexin A2 OS
29.2931	27.8114	27.561				18	13	13	31.8	25.1	25.1	84.787	0	96.339	1091400000	35	P07901	P07901	Heat shock protein HSP 90-alpha	Hsp90aa1	Heat shock protein HSP 90-alpha OS
31.8867	32.0398	31.1428				30	30	30	48.3	48.3	48.3	71.982	0	323.31	10757000000	174	P08003	P08003	Protein disulfide-isomerase A4	Pdia4	Protein disulfide-isomerase A4 OS
24.2209	22.9427	22.1257				1	1	1	7.2	7.2	7.2	19.724	0.0099971	1.5402	32191000	2	P08030	P08030	Adenine phosphoribosyltransferase	Aprt	Adenine phosphoribosyltransferase OS
27.5718	27.9952	28.1455				7	7	7	45.1	45.1	45.1	25.958	0	28.364	763960000	23	P08074	P08074	Carbonyl reductase [NADPH] 2	Cbr2	Carbonyl reductase [NADPH] 2 OS
36.0307	35.6896	35.2533				63	63	61	69.1	69.1	67.3	92.475	0	323.31	166570000000	1230	P08113	P08113	Endoplasmin	Hsp90b1	Endoplasmin OS
29.0187	28.024	27.917				7	7	7	7.5	7.5	7.5	167.32	0	37.147	1070200000	29	P08122	P08122	Collagen alpha-2(IV) chain;Canstatin	Col4a2	Collagen alpha-2(IV) chain OS
30.9781	29.493	28.7401				3	3	3	45.4	45.4	45.4	11.186	0	27.365	3319200000	25	P08207	P08207	Protein S100-A10	S100a10	Protein S100-A10 OS
27.9035	27.1553	26.9232				5	5	5	39	39	39	15.942	0	25.037	527810000	15	P08228	P08228	Superoxide dismutase [Cu-Zn]	Sod1	Superoxide dismutase [Cu-Zn] OS
36.4723	35.7083	36.706				34	34	34	74.9	74.9	74.9	35.611	0	229.98	263580000000	603	P08249	P08249	Malate dehydrogenase, mitochondrial	Mdh2	Malate dehydrogenase, mitochondrial OS
28.622	28.3041	27.8758				6	6	0	34.4	34.4	0	21.199	0	26.282	990860000	17	P08556	P08556	GTPase NRas	Nras	GTPase NRas OS
31.4887	30.9218	30.1857				18	18	11	60.8	60.8	43.7	40.489	0	151.51	6268700000	131	P08752;B2RSH2	P08752	Guanine nucleotide-binding protein G(i) subunit alpha-2	Gnai2	Guanine nucleotide-binding protein G(i) subunit alpha-2 OS
32.7007	32.2398	31.6801				26	26	26	39.7	39.7	39.7	88.231	0	161.89	15493000000	172	P09055	P09055	Integrin beta-1	Itgb1	Integrin beta-1 OS
33.7427	33.8853	33.1168				35	35	35	70.1	70.1	70.1	57.058	0	323.31	39555000000	405	P09103	P09103	Protein disulfide-isomerase	P4hb	Protein disulfide-isomerase OS
29.8903	28.6937	29.2105				19	19	19	28.7	28.7	28.7	76.722	0	88.98	2050500000	49	P09405	P09405	Nucleolin	Ncl	Nucleolin OS
29.1511	27.5337	26.8803				13	13	13	54	54	54	44.55	0	81.402	913960000	37	P09411;P09041	P09411	Phosphoglycerate kinase 1	Pgk1	Phosphoglycerate kinase 1 OS
29.1512	30.5114	28.7365				13	13	13	69.8	69.8	69.8	21.066	0	42.847	2574000000	52	P09528	P09528	Ferritin heavy chain;Ferritin heavy chain, N-terminally processed	Fth1	Ferritin heavy chain OS
32.5162	31.7484	32.8038				12	12	12	79.3	79.3	79.3	24.603	0	119.39	17248000000	88	P09671	P09671	Superoxide dismutase [Mn], mitochondrial	Sod2	Superoxide dismutase [Mn], mitochondrial OS
NaN	22.9345	17.1225				3	3	3	7.2	7.2	7.2	56.93	0.001248	2.2873	8159000	4	P09690	P09690	Acetylcholine receptor subunit beta	Chrnb1	Acetylcholine receptor subunit beta OS
28.8077	28.1756	29.2282				6	6	6	30.7	30.7	30.7	34.798	0	29.041	1401900000	23	P09925	P09925	Surfeit locus protein 1	Surf1	Surfeit locus protein 1 OS
26.5246	26.2772	25.4409				3	3	3	19.5	19.5	19.5	23.415	0	22.999	223410000	8	P0C0A3	P0C0A3	Charged multivesicular body protein 6	Chmp6	Charged multivesicular body protein 6 OS
27.5487	25.6067	26.6878				4	2	2	31.2	18.8	18.8	13.509	0	5.9148	355520000	13	Q3THW5;P0C0S6	Q3THW5;P0C0S6	Histone H2A.V;Histone H2A.Z	H2afv;H2afz	Histone H2A.V OS;Histone H2A.Z OS
23.1987	24.1222	24.2415				3	3	3	8.5	8.5	8.5	43.746	0	4.3134	47722000	3	P0CB42	P0CB42	Alkylated DNA repair protein alkB homolog 1	Alkbh1	Nucleic acid dioxygenase ALKBH1 OS
31.419	31.5382	30.71				5	5	5	38.3	38.3	38.3	14.728	0	35.142	7746000000	48	P62984;P62983;P0CG49;P0CG50	P62984;P62983;P0CG49;P0CG50	Ubiquitin-60S ribosomal protein L40;Ubiquitin;60S ribosomal protein L40;Ubiquitin-40S ribosomal protein S27a;Ubiquitin;40S ribosomal protein S27a;Polyubiquitin-B;Ubiquitin;Polyubiquitin-C;Ubiquitin;Ubiquitin-related 1;Ubiquitin-related 2	Uba52;Rps27a;Ubb;Ubc	Ubiquitin-60S ribosomal protein L40 OS;Ubiquitin-40S ribosomal protein S27a OS;Polyubiquitin-B OS;Polyubiquitin-C OS
23.0152	NaN	22.8692				1	1	1	12.5	12.5	12.5	9.1235	0.005675	1.7301	16139000	1	P0DJF2	P0DJF2	Protein PET117 homolog, mitochondrial	Pet117	Protein PET117 homolog, mitochondrial OS
27.9967	27.2961	28.3422				4	4	4	68.4	68.4	68.4	6.954	0	15.102	772920000	31	P0DN34	P0DN34			NADH dehydrogenase [ubiquinone] 1 beta subcomplex subunit 1 OS
NaN	17.9532	17.4184				1	1	1	3.7	3.7	3.7	69.437	0	4.3147	428940	1	P0DOV2	P0DOV2			Interferon-activable protein 204 OS
32.3729	31.537	31.4762				9	9	9	77.9	77.9	77.9	16.837	0	186.38	11665000000	119	P0DP28;P0DP27;P0DP26;Q9D6P8	P0DP28;P0DP27;P0DP26			Calmodulin-3 OS;Calmodulin-2 OS;Calmodulin-1 OS
28.2016	26.5487	26.6435				8	8	8	31.5	31.5	31.5	38.734	0	53.163	511700000	17	P10107	P10107	Annexin A1	Anxa1	Annexin A1 OS
33.983	32.6068	32.8612				24	24	24	65.4	65.4	65.4	50.113	0	131.19	31322000000	226	P10126;P62631	P10126	Elongation factor 1-alpha 1	Eef1a1	Elongation factor 1-alpha 1 OS
25.5644	26.5684	25.2948				6	6	6	17	17	17	77.176	0	32.218	190300000	13	P10259;Q85646;P03374	P10259;Q85646;P03374			Envelope glycoprotein gp70 OS;Envelope glycoprotein gp70 OS;Envelope glycoprotein gp70 OS
23.2849	22.8837	22.0151				1	1	1	4.2	4.2	4.2	26.407	0.0018519	2.1772	22197000	1	P10417	P10417	Apoptosis regulator Bcl-2	Bcl2	Apoptosis regulator Bcl-2 OS
25.376	24.736	24.0416				2	2	2	2.1	2.1	2.1	136.54	0	5.436	88756000	4	P10493	P10493	Nidogen-1	Nid1	Nidogen-1 OS
20.9045	NaN	NaN				1	1	1	6.7	6.7	6.7	36.023	0	7.2267	1962800	1	P10518	P10518	Delta-aminolevulinic acid dehydratase	Alad	Delta-aminolevulinic acid dehydratase OS
31.9771	31.3902	30.1092				13	13	13	45.4	45.4	45.4	37.279	0	117.48	8199900000	78	P10605	P10605	Cathepsin B;Cathepsin B light chain;Cathepsin B heavy chain	Ctsb	Cathepsin B OS
28.6432	27.5524	27.1589				3	3	3	32.4	32.4	32.4	11.675	0	8.8753	765920000	13	P10639	P10639	Thioredoxin	Txn	Thioredoxin OS
23.8615	22.2276	NaN				1	1	1	7.8	7.8	7.8	25.709	0	3.845	20152000	2	Q80W21;P15626;P10649	Q80W21;P15626;P10649	Glutathione S-transferase Mu 7;Glutathione S-transferase Mu 2;Glutathione S-transferase Mu 1	Gstm7;Gstm2;Gstm1	Glutathione S-transferase Mu 7 OS;Glutathione S-transferase Mu 2 OS;Glutathione S-transferase Mu 1 OS
24.3962	22.9275	21.5705				2	2	2	13.3	13.3	13.3	33.88	0	6.0975	33171000	3	P10711	P10711	Transcription elongation factor A protein 1	Tcea1	Transcription elongation factor A protein 1 OS
25.3043	22.6809	23.2177				3	3	3	13.4	13.4	13.4	39.203	0	6.2982	57913000	5	P10810	P10810	Monocyte differentiation antigen CD14	Cd14	Monocyte differentiation antigen CD14 OS
28.1487	27.3467	26.1665				8	6	6	44.5	32.1	32.1	23.764	0	31.937	543590000	32	P10833	P10833	Ras-related protein R-Ras	Rras	Ras-related protein R-Ras OS
32.9071	31.219	31.3772				19	19	19	43.9	43.9	43.9	58.336	0	207.82	13343000000	130	P10852	P10852	4F2 cell-surface antigen heavy chain	Slc3a2	4F2 cell-surface antigen heavy chain OS
32.9258	30.7363	32.2577				10	10	10	55.6	55.6	55.6	13.906	0	45.662	15083000000	82	Q6ZWY9;Q64525;Q64478;P10854;Q8CGP2;Q8CGP1;Q64475;P10853;Q9D2U9;Q8CGP0;Q64524;P70696	Q6ZWY9;Q64525;Q64478;P10854;Q8CGP2;Q8CGP1;Q64475;P10853;Q9D2U9;Q8CGP0;Q64524;P70696	Histone H2B type 1-C/E/G;Histone H2B type 2-B;Histone H2B type 1-H;Histone H2B type 1-M;Histone H2B type 1-P;Histone H2B type 1-K;Histone H2B type 1-B;Histone H2B type 1-F/J/L;Histone H2B type 3-A;Histone H2B type 3-B;Histone H2B type 2-E;Histone H2B type 1-A	Hist1h2bc;Hist2h2bb;Hist1h2bh;Hist1h2bm;Hist1h2bp;Hist1h2bk;Hist1h2bb;Hist1h2bf;Hist3h2ba;Hist3h2bb;Hist2h2be;Hist1h2ba	Histone H2B type 1-C/E/G OS;Histone H2B type 2-B OS;Histone H2B type 1-H OS;Histone H2B type 1-M OS;Histone H2B type 1-P OS;Histone H2B type 1-K OS;Histone H2B type 1-B OS;Histone H2B type 1-F/J/L OS;Histone H2B type 3-A OS;Histone H2B type 3-B OS;Histone
25.5644	27.396	25.88				5	5	5	31.6	31.6	31.6	32.459	0	47.725	287980000	16	P10923	P10923	Osteopontin	Spp1	Osteopontin OS
24.221	22.8337	22.1523				1	1	1	11	11	11	14.427	0.0027557	2.0624	31692000	3	P11031	P11031	Activated RNA polymerase II transcriptional coactivator p15	Sub1	Activated RNA polymerase II transcriptional coactivator p15 OS
22.1345	21.0689	NaN				2	2	2	3.2	3.2	3.2	113.1	0.00034025	3.4332	6803700	3	P11103	P11103	Poly [ADP-ribose] polymerase 1	Parp1	Poly [ADP-ribose] polymerase 1 OS
24.6116	25.0242	NaN				24	1	0	25.2	1.9	0	133.32	0.00033289	3.1614	59756000	2	P11227;P31795	P11227			Pol polyprotein OS
27.6746	28.9826	26.4552				12	2	2	21.5	2.9	2.9	73.083	0	12.066	836670000	52	P11268;P31794;P10404	P11268;P31794			Envelope glycoprotein OS;Envelope glycoprotein OS
30.9919	29.2164	28.395				40	40	40	27.5	27.5	27.5	272.53	0	201.85	3112100000	112	P11276	P11276	Fibronectin;Anastellin	Fn1	Fibronectin OS
25.4691	25.613	25.4451				3	3	3	24.4	24.4	24.4	22.329	0	8.4997	143450000	5	P11352	P11352	Glutathione peroxidase 1	Gpx1	Glutathione peroxidase 1 OS
34.0918	33.2469	33.1468				27	27	11	40.3	40.3	17.9	91.592	0	249.35	38011000000	235	P11365	P11365			Retrovirus-related Gag polyprotein OS
24.9491	24.4111	22.9806				14	2	2	27.8	4	4	97.778	0	4.0364	62977000	4	P11368	P11368			Putative Pol polyprotein OS
28.3179	29.073	27.5961				5	5	5	15.5	15.5	15.5	43.865	0	39.822	1102200000	28	P11438	P11438	Lysosome-associated membrane glycoprotein 1	Lamp1	Lysosome-associated membrane glycoprotein 1 OS
26.7127	27.0561	26.3919				10	10	9	42.4	42.4	39.7	34.106	0	71.601	337580000	27	P11440;Q80YP0;P30285;Q64261;Q99J95;Q04899;O35495;Q04735;Q8K0D0;Q14AX6;Q69ZA1	P11440	Cyclin-dependent kinase 1	Cdk1	Cyclin-dependent kinase 1 OS
31.8286	31.164	31.1278				25	23	18	40.6	38.7	31.9	83.28	0	172.66	8566300000	84	P11499	P11499	Heat shock protein HSP 90-beta	Hsp90ab1	Heat shock protein HSP 90-beta OS
28.238	26.4029	26.6718				11	11	11	15.3	15.3	15.3	140.97	0	49.6	512230000	22	P11627	P11627	Neural cell adhesion molecule L1	L1cam	Neural cell adhesion molecule L1 OS
25.8998	25.3592	25.187				4	4	4	5.7	5.7	5.7	115.04	0	12.493	143840000	8	P11688	P11688	Integrin alpha-5;Integrin alpha-5 heavy chain;Integrin alpha-5 light chain	Itga5	Integrin alpha-5 OS
28.1352	28.381	27.6651				14	14	14	24.4	24.4	24.4	85.025	0	160.37	857210000	32	P11835	P11835	Integrin beta-2	Itgb2	Integrin beta-2 OS
27.9456	27.524	26.0835				26	21	19	15.1	13.5	12.7	313.16	0	74.328	522610000	35	P11881	P11881	Inositol 1,4,5-trisphosphate receptor type 1	Itpr1	Inositol 1,4,5-trisphosphate receptor type 1 OS
26.255	26.0194	26.0082				3	3	3	14.2	14.2	14.2	42.428	0	8.1277	215590000	7	P11928	P11928	2-5-oligoadenylate synthase 1A	Oas1a	2-5-oligoadenylate synthase 1A OS
25.6511	26.561	25.5493				6	6	6	31.1	31.1	31.1	40.32	0	26.066	200800000	19	P11930	P11930	Nucleoside diphosphate-linked moiety X motif 19, mitochondrial	Nudt19	Nucleoside diphosphate-linked moiety X motif 19 OS
30.2342	29.0328	29.3474				21	21	21	50.7	50.7	50.7	60.448	0	78.711	2495200000	74	P11983	P11983	T-complex protein 1 subunit alpha	Tcp1	T-complex protein 1 subunit alpha OS
25.9159	26.3277	24.1341				8	8	8	15.8	15.8	15.8	86.721	0	27.063	165940000	19	P12023	P12023	Amyloid beta A4 protein;N-APP;Soluble APP-alpha;Soluble APP-beta;C99;Beta-amyloid protein 42;Beta-amyloid protein 40;C83;P3(42);P3(40);C80;Gamma-secretase C-terminal fragment 59;Gamma-secretase C-terminal fragment 57;Gamma-secretase C-terminal fragment 50;C31	App	Amyloid beta A4 protein OS
NaN	23.9473	23.1845				1	1	1	7.8	7.8	7.8	22.628	0.00094757	2.4309	25708000	2	P12032	P12032	Metalloproteinase inhibitor 1	Timp1	Metalloproteinase inhibitor 1 OS
30.6375	30.943	28.7953				20	20	20	45.2	45.2	45.2	74.194	0	126.88	4200600000	85	P12265	P12265	Beta-glucuronidase	Gusb	Beta-glucuronidase OS
26.9939	25.3113	24.9518				6	6	4	21.4	21.4	14.2	45.389	0	26.579	207740000	13	P12367	P12367	cAMP-dependent protein kinase type II-alpha regulatory subunit	Prkar2a	cAMP-dependent protein kinase type II-alpha regulatory subunit OS
27.4876	24.6644	23.9697				6	6	5	14.9	14.9	12.4	85.359	0	32.913	231210000	11	P12382	P12382	ATP-dependent 6-phosphofructokinase, liver type	Pfkl	ATP-dependent 6-phosphofructokinase, liver type OS
33.8468	32.3104	34.6441				9	9	9	49.3	49.3	49.3	16.101	0	43.071	47623000000	88	P12787	P12787	Cytochrome c oxidase subunit 5A, mitochondrial	Cox5a	Cytochrome c oxidase subunit 5A, mitochondrial OS
29.8423	29.4008	29.6115				24	23	11	50.5	49.1	23.8	91	0	102.06	2491600000	74	P12894	P12894			Probable Pol polyprotein OS
29.7926	29.0285	28.8362				11	11	11	35.3	35.3	35.3	29.976	0	106.18	1956800000	41	P12970	P12970	60S ribosomal protein L7a	Rpl7a	60S ribosomal protein L7a OS
NaN	25.0261	23.8797				3	3	3	9.5	9.5	9.5	40.916	0	4.6186	49603000	7	P13011;Q99PL7;P13516;Q6T707	P13011;Q99PL7;P13516	Acyl-CoA desaturase 2;Acyl-CoA desaturase 1	Scd2;Scd3;Scd1	Acyl-CoA desaturase 2 OS;Acyl-CoA desaturase 3 OS;Acyl-CoA desaturase 1 OS
28.0838	25.1415	26.2528				12	12	12	21.5	21.5	21.5	85.941	0	38.133	401460000	26	P13020;CON__Q3SX14	P13020	Gelsolin	Gsn	Gelsolin OS
24.1788	21.4131	NaN				1	1	1	2.9	2.9	2.9	52.292	0.0012504	2.2916	21783000	2	P13439	P13439	Uridine 5-monophosphate synthase;Orotate phosphoribosyltransferase;Orotidine 5-phosphate decarboxylase	Umps	Uridine 5-monophosphate synthase OS
25.0795	22.8026	23.3462				4	4	4	7.7	7.7	7.7	136.81	0	18.403	53436000	4	P13808	P13808	Anion exchange protein 2	Slc4a2	Anion exchange protein 2 OS
23.5064	24.2772	24.1164				4	4	4	4	4	4	183.19	0	16.658	50434000	9	P13864	P13864	DNA (cytosine-5)-methyltransferase 1	Dnmt1	DNA (cytosine-5)-methyltransferase 1 OS
23.4289	21.0694	22.4262				3	3	3	32.6	32.6	32.6	10.051	0	5.9015	19129000	6	P14069	P14069	Protein S100-A6	S100a6	Protein S100-A6 OS
31.0565	30.0633	30.1833				9	9	9	34.2	34.2	34.2	35.194	0	38.53	4574400000	62	P14094	P14094	Sodium/potassium-transporting ATPase subunit beta-1	Atp1b1	Sodium/potassium-transporting ATPase subunit beta-1 OS
29.4432	28.3435	28.7358				7	7	7	28.4	28.4	28.4	16.605	0	20.042	1517600000	28	P14115	P14115	60S ribosomal protein L27a	Rpl27a	60S ribosomal protein L27a OS
27.493	25.2918	26.1354				5	5	5	35.6	35.6	35.6	16.445	0	12.273	303690000	9	P14131	P14131	40S ribosomal protein S16	Rps16	40S ribosomal protein S16 OS
30.2193	29.8766	29.3421				11	11	11	38.1	38.1	38.1	31.419	0	43.835	2916200000	54	P14148	P14148	60S ribosomal protein L7	Rpl7	60S ribosomal protein L7 OS
26.841	26.1977	24.7046				6	6	6	30.8	30.8	30.8	36.511	0	15.355	224520000	14	P14152	P14152	Malate dehydrogenase, cytoplasmic	Mdh1	Malate dehydrogenase, cytoplasmic OS
29.9337	28.3509	28.5051				13	13	13	62.4	62.4	62.4	32.838	0	105.77	1748800000	37	P14206	P14206	40S ribosomal protein SA	Rpsa	40S ribosomal protein SA OS
34.0533	34.3459	33.4065				23	23	23	67.8	67.8	67.8	47.994	0	229.12	51048000000	434	P14211	P14211	Calreticulin	Calr	Calreticulin OS
24.3863	21.5697	NaN				3	3	3	10.1	10.1	10.1	55.72	0	8.3882	25040000	2	P14576	P14576	Signal recognition particle 54 kDa protein	Srp54	Signal recognition particle 54 kDa protein OS
25.5261	24.6344	NaN				4	4	4	10.4	10.4	10.4	60.718	0	9.6755	74361000	6	P14685	P14685	26S proteasome non-ATPase regulatory subunit 3	Psmd3	26S proteasome non-ATPase regulatory subunit 3 OS
28.1501	26.2701	27.368				10	9	9	25.9	24.5	24.5	66.785	0	51.403	552020000	40	P14733	P14733	Lamin-B1	Lmnb1	Lamin-B1 OS
26.1005	24.7469	23.1276				7	7	7	14.3	14.3	14.3	75.884	0	20.406	109270000	10	P14824	P14824	Annexin A6	Anxa6	Annexin A6 OS
30.9652	30.362	30.137				14	14	14	58.7	58.7	58.7	34.216	0	115.04	4657100000	68	P14869	P14869	60S acidic ribosomal protein P0	Rplp0	60S acidic ribosomal protein P0 OS
27.8312	24.3126	25.9466				4	4	3	3.1	3.1	2.7	270.25	0	9.3219	324300000	5	P14873	P14873	Microtubule-associated protein 1B;MAP1B heavy chain;MAP1 light chain LC1	Map1b	Microtubule-associated protein 1B OS
22.1081	27.6553	23.9044				4	4	4	23.5	23.5	23.5	32.928	0	16.748	231600000	6	P14901	P14901	Heme oxygenase 1	Hmox1	Heme oxygenase 1 OS
27.2363	25.2597	24.7057				10	10	10	13.4	13.4	13.4	155.61	0	17.797	225630000	11	P15208	P15208	Insulin receptor;Insulin receptor subunit alpha;Insulin receptor subunit beta	Insr	Insulin receptor OS
30.8104	29.9506	29.1618				6	6	6	11.6	11.6	11.6	85.616	0	65.746	3521100000	44	P15379	P15379	CD44 antigen	Cd44	CD44 antigen OS
28.8228	25.4916	27.9595				8	4	4	65.8	35.5	35.5	17.208	0	14.157	783010000	15	P15532	P15532	Nucleoside diphosphate kinase A	Nme1	Nucleoside diphosphate kinase A OS
24.3403	25.3802	23.8041				3	3	3	8.5	8.5	8.5	44.411	0	4.4228	79561000	4	P15535	P15535	Beta-1,4-galactosyltransferase 1;Lactose synthase A protein;N-acetyllactosamine synthase;Beta-N-acetylglucosaminylglycopeptide beta-1,4-galactosyltransferase;Beta-N-acetylglucosaminyl-glycolipid beta-1,4-galactosyltransferase;Processed beta-1,4-galactosyltransferase 1	B4galt1	Beta-1,4-galactosyltransferase 1 OS
26.429	27.1625	25.0812				2	2	2	11.9	11.9	11.9	40.038	0	10.901	276060000	8	P15702	P15702	Leukosialin	Spn	Leukosialin OS
26.4142	23.8077	24.6934				3	1	1	18.4	7.5	7.5	21.266	0	3.766	131240000	3	P15864;Q07133	P15864	Histone H1.2	Hist1h1c	Histone H1.2 OS
25.5038	25.933	24.0527				8	7	7	11.8	10.7	10.7	98.144	0	12.674	129040000	10	P15920	P15920	V-type proton ATPase 116 kDa subunit a isoform 2	Atp6v0a2	V-type proton ATPase 116 kDa subunit a isoform 2 OS
31.6716	29.836	30.5899				7	7	7	77.8	77.8	77.8	14.866	0	90.007	5995000000	66	P16045	P16045	Galectin-1	Lgals1	Galectin-1 OS
18.7255	21.1771	17.5661				3	3	3	10.7	10.7	10.7	83.56	0.0003358	3.2633	2998500	2	P16054	P16054	Protein kinase C epsilon type	Prkce	Protein kinase C epsilon type OS
21.806	23.5849	22.6967				4	4	4	4.5	4.5	4.5	153.55	0	11.468	23047000	6	P16056	P16056	Hepatocyte growth factor receptor	Met	Hepatocyte growth factor receptor OS
32.781	31.8761	30.9584				7	7	7	32.6	32.6	32.6	27.515	0	79.027	13408000000	107	P16110	P16110	Galectin-3	Lgals3	Galectin-3 OS
26.5908	25.776	26.3796				7	7	7	31.9	31.9	31.9	47.123	0	62.69	245840000	20	P16330	P16330	2,3-cyclic-nucleotide 3-phosphodiesterase	Cnp	2,3-cyclic-nucleotide 3-phosphodiesterase OS
31.2368	30.9408	31.8595				26	26	26	48.7	48.7	48.7	82.843	0	232.8	8488100000	154	P16332	P16332	Methylmalonyl-CoA mutase, mitochondrial	Mut	Methylmalonyl-CoA mutase, mitochondrial OS
32.9417	31.2897	31.9115				109	109	109	56	56	56	284.59	0	323.31	14914000000	455	P16546;P08032	P16546	Spectrin alpha chain, non-erythrocytic 1	Sptan1	Spectrin alpha chain, non-erythrocytic 1 OS
29.071	29.3051	27.7976				11	11	11	25.1	25.1	25.1	53.844	0	58.764	1460600000	36	P16675	P16675	Lysosomal protective protein;Lysosomal protective protein 32 kDa chain;Lysosomal protective protein 20 kDa chain	Ctsa	Lysosomal protective protein OS
33.391	33.159	32.2531				15	15	15	70	70	70	35.81	0	169.27	25974000000	163	P16858;Q64467	P16858	Glyceraldehyde-3-phosphate dehydrogenase	Gapdh	Glyceraldehyde-3-phosphate dehydrogenase OS
29.7072	29.5652	27.7768				5	5	5	12.3	12.3	12.3	45.681	0	19.791	1900900000	22	P17047	P17047	Lysosome-associated membrane glycoprotein 2	Lamp2	Lysosome-associated membrane glycoprotein 2 OS
24.1254	23.4406	25.6991				2	2	2	17.8	17.8	17.8	11.614	0	41.374	84161000	12	P17095	P17095	High mobility group protein HMG-I/HMG-Y	Hmga1	High mobility group protein HMG-I/HMG-Y OS
31.3826	29.3896	29.9441				15	15	13	53	53	45.6	47.14	0	121.67	4535900000	76	P17182;P17183	P17182	Alpha-enolase	Eno1	Alpha-enolase OS
28.3112	26.5284	27.4273				10	10	9	37.2	37.2	35.7	56.477	0	48.876	610340000	21	P17225	P17225	Polypyrimidine tract-binding protein 1	Ptbp1	Polypyrimidine tract-binding protein 1 OS
30.0493	29.5829	29.006				31	25	25	44.5	37.3	37.3	107.66	0	81.636	2454300000	67	P17426	P17426	AP-2 complex subunit alpha-1	Ap2a1	AP-2 complex subunit alpha-1 OS
31.4864	30.7873	30.4299				32	32	26	46.5	46.5	38.9	104.02	0	218.6	6308100000	137	P17427	P17427	AP-2 complex subunit alpha-2	Ap2a2	AP-2 complex subunit alpha-2 OS
27.0026	27.9923	26.0871				12	12	12	44.1	44.1	44.1	57.621	0	39.002	472740000	29	P17439	P17439	Glucosylceramidase	Gba	Glucosylceramidase OS
29.1815	28.2657	29.3545				3	3	3	61.9	61.9	61.9	7.3325	0	7.1428	1618000000	21	P17665	P17665	Cytochrome c oxidase subunit 7C, mitochondrial	Cox7c	Cytochrome c oxidase subunit 7C, mitochondrial OS
31.69	29.5934	31.3233				29	25	25	38.3	34.4	34.4	108.3	0	172.79	6961700000	136	P17710;Q91W97	P17710	Hexokinase-1	Hk1	Hexokinase-1 OS
31.692	30.7165	30.6829				9	9	9	61	61	61	17.971	0	56.954	6957700000	49	P17742	P17742	Peptidyl-prolyl cis-trans isomerase A;Peptidyl-prolyl cis-trans isomerase A, N-terminally processed	Ppia	Peptidyl-prolyl cis-trans isomerase A OS
29.2285	26.4216	28.2029				8	8	8	37.1	37.1	37.1	32.191	0	36.254	1027900000	20	P17751	P17751	Triosephosphate isomerase	Tpi1	Triosephosphate isomerase OS
28.0231	27.8646	27.286				6	6	6	10.6	10.6	10.6	53.984	0	12.025	680790000	18	P17809	P17809	Solute carrier family 2, facilitated glucose transporter member 1	Slc2a1	Solute carrier family 2, facilitated glucose transporter member 1 OS
22.2285	21.6977	21.048				2	2	2	15.3	15.3	15.3	28.785	0.00033278	3.1593	10484000	3	P17918	P17918	Proliferating cell nuclear antigen	Pcna	Proliferating cell nuclear antigen OS
26.0376	26.5115	24.5406				6	6	6	12.8	12.8	12.8	93.696	0	14.308	188950000	20	P18052	P18052	Receptor-type tyrosine-protein phosphatase alpha	Ptpra	Receptor-type tyrosine-protein phosphatase alpha OS
31.1794	31.3736	31.6292				16	16	16	66.3	66.3	66.3	37.863	0	207.42	8535600000	105	P18155	P18155	Bifunctional methylenetetrahydrofolate dehydrogenase/cyclohydrolase, mitochondrial;NAD-dependent methylenetetrahydrofolate dehydrogenase;Methenyltetrahydrofolate cyclohydrolase	Mthfd2	Bifunctional methylenetetrahydrofolate dehydrogenase/cyclohydrolase, mitochondrial OS
30.058	30.4533	28.7153				13	13	13	41	41	41	44.953	0	52.265	3028600000	46	P18242	P18242	Cathepsin D	Ctsd	Cathepsin D OS
31.6545	31.3593	30.4782				8	8	8	23.7	23.7	23.7	42.444	0	103.99	7630800000	67	P18572	P18572	Basigin	Bsg	Basigin OS
30.3284	29.3273	29.521				10	10	9	65.1	65.1	58.4	18.559	0	47.449	2792200000	62	P18760	P18760	Cofilin-1	Cfl1	Cofilin-1 OS
23.5931	23.9007	22.773				1	1	1	6.1	6.1	6.1	32.904	0	5.6852	35482000	6	P18828	P18828	Syndecan-1	Sdc1	Syndecan-1 OS
23.0207	24.0996	NaN				6	4	4	22.9	16.4	16.4	40.084	0	9.3311	26486000	3	P18872	P18872	Guanine nucleotide-binding protein G(o) subunit alpha	Gnao1	Guanine nucleotide-binding protein G(o) subunit alpha OS
29.3906	27.3226	26.6335				26	26	26	20	20	20	272.43	0	85.927	975780000	57	P19096	P19096	Fatty acid synthase;[Acyl-carrier-protein] S-acetyltransferase;[Acyl-carrier-protein] S-malonyltransferase;3-oxoacyl-[acyl-carrier-protein] synthase;3-oxoacyl-[acyl-carrier-protein] reductase;3-hydroxyacyl-[acyl-carrier-protein] dehydratase;Enoyl-[acyl-carrier-protein] reductase;Oleoyl-[acyl-carrier-protein] hydrolase	Fasn	Fatty acid synthase OS
29.5068	27.2564	28.0439				7	7	7	47.1	47.1	47.1	23.609	0	54.942	1199900000	23	P19157;P46425	P19157;P46425	Glutathione S-transferase P 1;Glutathione S-transferase P 2	Gstp1;Gstp2	Glutathione S-transferase P 1 OS;Glutathione S-transferase P 2 OS
28.3294	28.1852	27.5577				6	6	6	29.1	29.1	29.1	23.464	0	11.381	840050000	19	P19253	P19253	60S ribosomal protein L13a	Rpl13a	60S ribosomal protein L13a OS
28.3194	27.5629	28.3118				2	2	2	19.3	19.3	19.3	19.686	0	30.919	866410000	11	P19258	P19258	Protein Mpv17	Mpv17	Protein Mpv17 OS
34.7008	34.5419	34.0802				29	29	29	68.8	68.8	68.8	46.533	0	323.31	71100000000	363	P19324	P19324	Serpin H1	Serpinh1	Serpin H1 OS
30.586	30.2226	31.098				8	8	8	68	68	68	13.813	0	26.298	5163100000	47	P19536	P19536	Cytochrome c oxidase subunit 5B, mitochondrial	Cox5b	Cytochrome c oxidase subunit 5B, mitochondrial OS
32.9505	31.8918	33.135				9	9	9	53.8	53.8	53.8	19.53	0	58.821	21717000000	101	P19783	P19783	Cytochrome c oxidase subunit 4 isoform 1, mitochondrial	Cox4i1	Cytochrome c oxidase subunit 4 isoform 1, mitochondrial OS
37.264	36.8702	36.5455				60	60	58	77.4	77.4	75.7	72.421	0	323.31	390950000000	1418	P20029	P20029	78 kDa glucose-regulated protein	Hspa5	78 kDa glucose-regulated protein OS
26.5238	26.5403	25.6818				8	8	8	23.9	23.9	23.9	61.115	0	32.108	247900000	19	P20060	P20060	Beta-hexosaminidase subunit beta	Hexb	Beta-hexosaminidase subunit beta OS
33.4962	32.4983	33.5504				11	11	11	51.8	51.8	51.8	28.127	0	134.42	30763000000	181	P20108	P20108	Thioredoxin-dependent peroxide reductase, mitochondrial	Prdx3	Thioredoxin-dependent peroxide reductase, mitochondrial OS
32.2377	30.8202	31.2037				28	28	26	64.2	64.2	60.9	53.687	0	157.69	9433500000	142	P20152;P31001;P15331;P46660;P08551;P08553;P19246	P20152	Vimentin	Vim	Vimentin OS
NaN	22.6241	NaN				1	1	1	8.5	8.5	8.5	24.087	0.00033852	3.3547	6464500	1	P20934	P20934	Protein EVI2A	Evi2a	Protein EVI2A OS
22.0247	23.3135	22.5242				4	1	1	13.3	4.6	4.6	32.994	0	17.152	20723000	3	P21107	P21107	Tropomyosin alpha-3 chain	Tpm3	Tropomyosin alpha-3 chain OS
28.0977	28.2863	27.4315				12	6	5	42.3	26.2	20.9	42.024	0	26.927	795630000	31	P21278	P21278	Guanine nucleotide-binding protein subunit alpha-11	Gna11	Guanine nucleotide-binding protein subunit alpha-11 OS
28.3699	28.0318	27.0916				12	12	5	42.3	42.3	22	42.158	0	58.738	764320000	38	P21279	P21279	Guanine nucleotide-binding protein G(q) subunit alpha	Gnaq	Guanine nucleotide-binding protein G(q) subunit alpha OS
30.3154	31.2647	28.9649				12	2	2	27.2	5.9	5.9	61.382	0.005704	1.7737	4440100000	6	P21435	P21435			Gag polyprotein OS
27.1034	28.0073	26.4621				5	5	5	42.1	42.1	42.1	15.531	0	19.869	506440000	21	P21460	P21460	Cystatin-C	Cst3	Cystatin-C OS
25.334	22.4103	23.3709				5	3	3	20.3	12.9	12.9	47.024	0	13.811	58716000	5	P21550	P21550	Beta-enolase	Eno3	Beta-enolase OS
29.4501	29.962	27.9936				16	16	16	43.8	43.8	43.8	51.24	0	94.269	2046500000	64	P21956	P21956	Lactadherin	Mfge8	Lactadherin OS
27.1827	26.7915	26.1279				4	4	4	12	12	12	78.863	0	27.756	341840000	12	P21958	P21958	Antigen peptide transporter 1	Tap1	Antigen peptide transporter 1 OS
27.184	24.2181	NaN				7	7	7	19.1	19.1	19.1	77.06	0	18.478	172000000	9	P21981	P21981	Protein-glutamine gamma-glutamyltransferase 2	Tgm2	Protein-glutamine gamma-glutamyltransferase 2 OS
30.4204	29.6278	30.4948				18	18	18	64.3	64.3	64.3	47.13	0	94.265	3779600000	82	P22315	P22315	Ferrochelatase, mitochondrial	Fech	Ferrochelatase, mitochondrial OS
29.8296	29.9313	29.195				19	19	18	43.4	43.4	41.9	69.042	0	136.64	2592500000	68	P22437	P22437	Prostaglandin G/H synthase 1	Ptgs1	Prostaglandin G/H synthase 1 OS
27.3815	27.6141	21.1536				10	10	10	19.2	19.2	19.2	91.349	0	35.699	382600000	22	P22892	P22892	AP-1 complex subunit gamma-1	Ap1g1	AP-1 complex subunit gamma-1 OS
26.6054	25.4555	25.2456				11	11	11	14.4	14.4	14.4	161.93	0	24.985	187890000	17	P23116	P23116	Eukaryotic translation initiation factor 3 subunit A	Eif3a	Eukaryotic translation initiation factor 3 subunit A OS
23.8643	NaN	22.0819				2	2	2	14.2	14.2	14.2	20.855	0.00033156	3.1054	19710000	4	P23198	P23198	Chromobox protein homolog 3	Cbx3	Chromobox protein homolog 3 OS
24.3085	28.0495	26.1789				8	8	8	29.3	29.3	29.3	43.004	0	32.987	374550000	20	P23242	P23242	Gap junction alpha-1 protein	Gja1	Gap junction alpha-1 protein OS
26.0638	26.8345	24.9207				8	8	8	11.4	11.4	11.4	113.58	0	14.515	221570000	10	P23249	P23249	Putative helicase MOV-10	Mov10	Putative helicase MOV-10 OS
25.207	27.1803	26.1788				8	8	8	26.1	26.1	26.1	46.475	0	36.247	266770000	15	P23336	P23336	N-acetyllactosaminide alpha-1,3-galactosyltransferase	Ggta1	N-acetyllactosaminide alpha-1,3-galactosyltransferase OS
25.0147	21.8125	22.984				5	5	5	12.5	12.5	12.5	69.483	0	23.694	45877000	9	P23475	P23475	X-ray repair cross-complementing protein 6	Xrcc6	X-ray repair cross-complementing protein 6 OS
25.6135	24.2797	24.5712				3	3	3	30	30	30	24.634	0	9.5055	96631000	5	P23506	P23506	Protein-L-isoaspartate(D-aspartate) O-methyltransferase	Pcmt1	Protein-L-isoaspartate(D-aspartate) O-methyltransferase OS
30.3998	29.7898	28.1947				12	12	12	24.4	24.4	24.4	73.12	0	64.639	2651900000	57	P23780;Q8VC60	P23780	Beta-galactosidase	Glb1	Beta-galactosidase OS
30.5273	30.0755	29.6509				23	23	23	62.8	62.8	62.8	59.795	0	167.86	3521900000	85	P24270	P24270	Catalase	Cat	Catalase OS
33.0946	32.8892	32.0457				14	14	14	55.6	55.6	55.6	23.713	0	59.63	21560000000	146	P24369	P24369	Peptidyl-prolyl cis-trans isomerase B	Ppib	Peptidyl-prolyl cis-trans isomerase B OS
25.4644	22.9177	24.5763				4	4	4	17.3	17.3	17.3	39.24	0	8.1434	79234000	5	P24452	P24452	Macrophage-capping protein	Capg	Macrophage-capping protein OS
30.1017	27.5704	27.4696				19	19	19	52.3	52.3	52.3	55.814	0	76.174	1537400000	48	P24547	P24547	Inosine-5-monophosphate dehydrogenase 2	Impdh2	Inosine-5-monophosphate dehydrogenase 2 OS
27.5204	27.5619	25.4338				8	8	8	17.3	17.3	17.3	48.508	0	17.989	435990000	19	P24638	P24638	Lysosomal acid phosphatase	Acp2	Lysosomal acid phosphatase OS
26.9266	27.7959	25.8375				3	3	3	14.4	14.4	14.4	31.172	0	21.762	420560000	12	P24668	P24668	Cation-dependent mannose-6-phosphate receptor	M6pr	Cation-dependent mannose-6-phosphate receptor OS
20.9788	21.903	21.5425				1	1	1	3	3	3	48.051	0	3.5403	9042500	2	P24860	P24860	G2/mitotic-specific cyclin-B1	Ccnb1	G2/mitotic-specific cyclin-B1 OS
22.5273	18.6572	17.9186				2	2	2	4.4	4.4	4.4	91.545	0.00033921	3.3885	6706100	2	P25206	P25206	DNA replication licensing factor MCM3	Mcm3	DNA replication licensing factor MCM3 OS
28.4848	27.32	27.127				7	7	7	27.3	27.3	27.3	31.231	0	13.67	689770000	13	P25444	P25444	40S ribosomal protein S2	Rps2	40S ribosomal protein S2 OS
23.748	24.9745	23.9377				2	2	2	15.9	15.9	15.9	24.328	0	7.8965	63122000	9	P25785	P25785	Metalloproteinase inhibitor 2	Timp2	Metalloproteinase inhibitor 2 OS
27.6126	27.3334	27.0459				12	11	11	35.5	34	34	58.812	0	29.946	512890000	16	P25911	P25911	Tyrosine-protein kinase Lyn	Lyn	Tyrosine-protein kinase Lyn OS
23.8529	22.443	23.4229				1	1	1	1.8	1.8	1.8	89.508	0.0085824	1.6112	32099000	2	P25976	P25976	Nucleolar transcription factor 1	Ubtf	Nucleolar transcription factor 1 OS
NaN	21.2772	NaN				1	1	1	2.6	2.6	2.6	87.411	0	6.7359	2541400	4	P26011	P26011	Integrin beta-7	Itgb7	Integrin beta-7 OS
31.7734	30.0504	30.5299				64	64	59	42.1	42.1	39.8	269.82	0	323.31	6332800000	210	P26039	P26039	Talin-1	Tln1	Talin-1 OS
29.516	29.1269	28.7258				20	12	12	39.9	27.3	27.3	69.406	0	66.46	1797900000	53	P26040	P26040	Ezrin	Ezr	Ezrin OS
30.8641	30.2842	30.3506				20	20	11	40.9	40.9	25.6	67.766	0	107.86	4630900000	98	P26041	P26041	Moesin	Msn	Moesin OS
28.2957	27.3414	27.606				17	8	8	36.7	21.6	21.6	68.542	0	25.153	703850000	36	P26043	P26043	Radixin	Rdx	Radixin OS
22.5074	21.3422	22.0727				2	2	2	5.8	5.8	5.8	100.11	0	4.8726	13032000	2	P26231	P26231	Catenin alpha-1	Ctnna1	Catenin alpha-1 OS
25.5626	24.3806	24.8187				1	1	1	12.6	12.6	12.6	12.254	0	4.2468	100990000	8	P26350	P26350	Prothymosin alpha;Prothymosin alpha, N-terminally processed;Thymosin alpha	Ptma	Prothymosin alpha OS
26.548	24.0288	25.5434				4	4	4	16.8	16.8	16.8	53.516	0	15.57	164140000	10	P26369	P26369	Splicing factor U2AF 65 kDa subunit	U2af2	Splicing factor U2AF 65 kDa subunit OS
34.5693	33.9831	34.7193				37	37	37	73.3	73.3	73.3	61.336	0	235.69	70755000000	490	P26443	P26443	Glutamate dehydrogenase 1, mitochondrial	Glud1	Glutamate dehydrogenase 1, mitochondrial OS
26.098	25.9024	24.4352				6	6	6	45.2	45.2	45.2	36.539	0	24.236	157230000	11	P26516	P26516	26S proteasome non-ATPase regulatory subunit 7	Psmd7	26S proteasome non-ATPase regulatory subunit 7 OS
24.1158	24.9701	NaN				2	2	2	3	3	3	122.68	0	4.7141	51047000	3	P26618	P26618	Platelet-derived growth factor receptor alpha	Pdgfra	Platelet-derived growth factor receptor alpha OS
27.6508	26.6178	26.3982				10	10	10	30.3	30.3	30.3	58.388	0	25.254	402130000	25	P26638	P26638	Serine--tRNA ligase, cytoplasmic	Sars	Serine--tRNA ligase, cytoplasmic OS
21.5204	23.3675	21.5051				15	1	1	19.4	1.4	1.4	134.7	0	19.907	16807000	6	P26809;P26810;P26808;P08361;P10400	P26809;P26810;P26808			Pol polyprotein OS;Pol polyprotein OS;Pol polyprotein OS
26.174	25.1347	26.3995				3	3	3	41.7	41.7	41.7	11.922	0	17.041	201070000	9	P26883	P26883	Peptidyl-prolyl cis-trans isomerase FKBP1A	Fkbp1a	Peptidyl-prolyl cis-trans isomerase FKBP1A OS
NaN	23.1407	NaN				1	1	1	3.5	3.5	3.5	57.889	0.0018582	2.2134	9247900	1	P27038	P27038	Activin receptor type-2A	Acvr2a	Activin receptor type-2A OS
31.2318	30.8812	29.8459				40	40	39	51.9	51.9	51.2	131.63	0	197.88	5464400000	142	P27046	P27046	Alpha-mannosidase 2	Man2a1	Alpha-mannosidase 2 OS
23.739	NaN	22.5099				3	3	3	5	5	5	117.43	0	4.4625	19974000	3	P27546	P27546	Microtubule-associated protein 4	Map4	Microtubule-associated protein 4 OS
28.1364	27.2681	26.889				10	10	10	32.6	32.6	32.6	44.054	0	34.553	580960000	19	P27601	P27601	Guanine nucleotide-binding protein subunit alpha-13	Gna13	Guanine nucleotide-binding protein subunit alpha-13 OS
22.9185	NaN	27.9804				2	2	2	4.2	4.2	4.2	83.056	0.00033356	3.1988	272750000	2	P27641	P27641	X-ray repair cross-complementing protein 5	Xrcc5	X-ray repair cross-complementing protein 5 OS
30.7412	29.5525	29.8968				15	15	15	37.5	37.5	37.5	46.109	0	55.948	3581800000	65	P27659	P27659	60S ribosomal protein L3	Rpl3	60S ribosomal protein L3 OS
29.0633	26.7468	28.4219				5	2	2	32.9	16.8	16.8	15.142	0	31.385	1033200000	15	P27661;Q64522	P27661;Q64522	Histone H2AX;Histone H2A type 2-B	H2afx;Hist2h2ab	Histone H2AX OS;Histone H2A type 2-B OS
35.2399	35.3548	34.8416				46	46	46	75.8	75.8	75.8	56.678	0	323.31	115300000000	552	P27773	P27773	Protein disulfide-isomerase A3	Pdia3	Protein disulfide-isomerase A3 OS
28.2798	28.717	26.3223				11	11	11	35.8	35.8	35.8	51.69	0	65.696	851030000	23	P27808	P27808	Alpha-1,3-mannosyl-glycoprotein 2-beta-N-acetylglucosaminyltransferase	Mgat1	Alpha-1,3-mannosyl-glycoprotein 2-beta-N-acetylglucosaminyltransferase OS
20.6547	23.0726	NaN				1	1	1	4.5	4.5	4.5	45.666	0.0018645	2.2482	10472000	2	P28229	P28229	Gap junction gamma-1 protein	Gjc1	Gap junction gamma-1 protein OS
NaN	21.9372	20.898				1	1	1	5.6	5.6	5.6	30.902	0.0003319	3.1317	5969800	3	P28231	P28231	Gap junction beta-3 protein	Gjb3	Gap junction beta-3 protein OS
27.4213	25.8418	26.8271				7	7	7	35.3	35.3	35.3	35.49	0	54.066	358930000	17	P28352	P28352	DNA-(apurinic or apyrimidinic site) lyase;DNA-(apurinic or apyrimidinic site) lyase, mitochondrial	Apex1	DNA-(apurinic or apyrimidinic site) lyase OS
27.5291	24.04	25.265				2	2	2	4.6	4.6	4.6	76.543	0	5.7338	251250000	7	P28571	P28571	Sodium- and chloride-dependent glycine transporter 1	Slc6a9	Sodium- and chloride-dependent glycine transporter 1 OS
29.8172	27.6541	27.4117				8	8	8	32.7	32.7	32.7	45.345	0	39.72	1335700000	31	P28656;Q78ZA7	P28656	Nucleosome assembly protein 1-like 1	Nap1l1	Nucleosome assembly protein 1-like 1 OS
NaN	20.1863	20.4418				1	1	1	3.2	3.2	3.2	53.706	0	11.92	2617500	1	P28658	P28658	Ataxin-10	Atxn10	Ataxin-10 OS
27.5868	25.8368	26.1754				7	7	7	13.4	13.4	13.4	128.78	0	19.232	337300000	9	P28660	P28660	Nck-associated protein 1	Nckap1	Nck-associated protein 1 OS
NaN	23.3207	22.7049				1	1	1	12.8	12.8	12.8	13.643	0.00033389	3.2014	17314000	2	P28662	P28662	Brain protein I3	Bri3	Brain protein I3 OS
19.1271	22.4754	19.5865				2	2	2	24.5	24.5	24.5	20.165	0	47.382	7191400	5	P28667	P28667	MARCKS-related protein	Marcksl1	MARCKS-related protein OS
30.682	29.4845	29.0962				13	13	13	34	34	34	63.458	0	40.529	3047700000	48	P28798	P28798	Granulins;Acrogranin;Granulin-1;Granulin-2;Granulin-3;Granulin-4;Granulin-5;Granulin-6;Granulin-7	Grn	Granulins OS
21.0865	25.0479	24.1402				3	3	3	7.8	7.8	7.8	53.844	0	5.6836	55404000	5	P28862;O55123	P28862;O55123	Stromelysin-1;Stromelysin-2	Mmp3;Mmp10	Stromelysin-1 OS;Stromelysin-2 OS
24.6555	27.8657	NaN				2	2	2	4.2	4.2	4.2	77.546	0.001861	2.2275	271000000	5	P28867	P28867	Protein kinase C delta type;Protein kinase C delta type regulatory subunit;Protein kinase C delta type catalytic subunit	Prkcd	Protein kinase C delta type OS
29.8911	29.2772	29.8153				20	20	20	39.6	39.6	39.6	70.67	0	91.308	2591000000	62	P29341	P29341	Polyadenylate-binding protein 1	Pabpc1	Polyadenylate-binding protein 1 OS
28.857	30.2607	28.7068				6	6	6	48.6	48.6	48.6	20.802	0	74.647	2210700000	27	P29391;P49945	P29391;P49945	Ferritin light chain 1;Ferritin light chain 2	Ftl1;Ftl2	Ferritin light chain 1 OS;Ferritin light chain 2 OS
25.9726	26.2755	24.4037				6	6	6	19.1	19.1	19.1	60.612	0	29.552	169270000	13	P29416	P29416	Beta-hexosaminidase subunit alpha	Hexa	Beta-hexosaminidase subunit alpha OS
27.1673	27.8077	26.2132				12	12	12	22.7	22.7	22.7	81.317	0	30.847	463450000	18	P29533	P29533	Vascular cell adhesion protein 1	Vcam1	Vascular cell adhesion protein 1 OS
23.3738	NaN	NaN				2	2	2	34.6	34.6	34.6	8.9723	0.00034095	3.4502	10870000	1	P29595	P29595	NEDD8	Nedd8	NEDD8 OS
32.8351	33.1466	33.6581				21	21	21	71.8	71.8	71.8	48.354	0	243.49	30726000000	232	P29758	P29758	Ornithine aminotransferase, mitochondrial	Oat	Ornithine aminotransferase, mitochondrial OS
22.7642	NaN	NaN				1	1	1	5	5	5	51.572	0.00033933	3.3918	7123800	1	P30416	P30416	Peptidyl-prolyl cis-trans isomerase FKBP4;Peptidyl-prolyl cis-trans isomerase FKBP4, N-terminally processed	Fkbp4	Peptidyl-prolyl cis-trans isomerase FKBP4 OS
NaN	22.8586	NaN				2	2	2	7.4	7.4	7.4	47.79	0	6.1636	7605300	3	P30558	P30558	Proteinase-activated receptor 1	F2r	Proteinase-activated receptor 1 OS
27.1564	24.9709	27.0703				6	5	5	40.5	34.8	34.8	24.162	0	28.111	323400000	24	P30681	P30681	High mobility group protein B2	Hmgb2	High mobility group protein B2 OS
27.6816	26.0843	26.5721				14	14	14	22.6	22.6	22.6	104.92	0	73.7	386190000	37	P30999	P30999	Catenin delta-1	Ctnnd1	Catenin delta-1 OS
28.6791	28.5917	28.5321				8	8	8	41.6	41.6	41.6	33.997	0	31.733	1222500000	31	P31230	P31230	Aminoacyl tRNA synthase complex-interacting multifunctional protein 1;Endothelial monocyte-activating polypeptide 2	Aimp1	Aminoacyl tRNA synthase complex-interacting multifunctional protein 1 OS
24.5676	22.935	23.3381				4	4	4	9.9	9.9	9.9	58.537	0	4.6547	43487000	4	P31266	P31266	Recombining binding protein suppressor of hairless	Rbpj	Recombining binding protein suppressor of hairless OS
26.0134	24.3056	23.3576				5	3	3	19	12	12	46.167	0	10.804	99219000	10	P31324	P31324	cAMP-dependent protein kinase type II-beta regulatory subunit	Prkar2b	cAMP-dependent protein kinase type II-beta regulatory subunit OS
25.2092	25.4832	24.6652				1	1	1	1.4	1.4	1.4	69.96	0.0018663	2.2563	112300000	4	P31650	P31650	Sodium- and chloride-dependent GABA transporter 3	Slc6a11	Sodium- and chloride-dependent GABA transporter 3 OS
25.4571	23.6212	24.8482				2	2	2	39.1	39.1	39.1	10	0	5.6527	89169000	3	P31786	P31786	Acyl-CoA-binding protein	Dbi	Acyl-CoA-binding protein OS
23.3084	21.9529	22.4496				2	2	1	6.1	6.1	3.1	43.474	0.0003406	3.4363	20176000	2	P31938	P31938	Dual specificity mitogen-activated protein kinase kinase 1	Map2k1	Dual specificity mitogen-activated protein kinase kinase 1 OS
23.8731	24.2772	23.6523				2	2	2	6.1	6.1	6.1	34.817	0.0012579	2.3483	48880000	3	P31996	P31996	Macrosialin	Cd68	Macrosialin OS
28.5918	28.7216	28.3617				16	16	16	32.9	32.9	32.9	59.125	0	67.145	1192100000	44	P32020	P32020	Non-specific lipid-transfer protein	Scp2	Non-specific lipid-transfer protein OS
23.0905	21.3145	22.2958				1	1	1	3.4	3.4	3.4	47.756	0	3.5514	16689000	1	P32067	P32067	Lupus La protein homolog	Ssb	Lupus La protein homolog OS
25.9918	24.4823	24.7538				3	3	3	11.4	11.4	11.4	40.512	0	7.4372	118460000	5	P32233	P32233	Developmentally-regulated GTP-binding protein 1	Drg1	Developmentally-regulated GTP-binding protein 1 OS
29.7898	28.4722	28.4377				8	8	8	30.9	30.9	30.9	57.317	0	63.991	1664100000	35	P32507	P32507	Nectin-2	Pvrl2	Nectin-2 OS
25.6657	24.3177	24.5599				4	1	1	28	7.9	7.9	21.656	0.00033681	3.3063	98871000	5	P32883;P01117	P32883;P01117	GTPase KRas;GTPase KRas, N-terminally processed	Kras	GTPase KRas OS;GTPase KRas OS
25.9611	24.095	23.9971				3	3	3	9.8	9.8	9.8	54.357	0	4.3871	99985000	6	P32921	P32921	Tryptophan--tRNA ligase, cytoplasmic;T1-TrpRS;T2-TrpRS	Wars	Tryptophan--tRNA ligase, cytoplasmic OS
26.6414	25.145	25.0298				3	3	3	33.5	33.5	33.5	23.596	0	4.704	176040000	5	P34022	P34022	Ran-specific GTPase-activating protein	Ranbp1	Ran-specific GTPase-activating protein OS
23.9631	23.9274	22.8492				2	2	2	2.8	2.8	2.8	123.54	0	4.211	39864000	4	P34152	P34152	Focal adhesion kinase 1	Ptk2	Focal adhesion kinase 1 OS
28.7616	28.4907	28.1448				4	4	4	65.2	65.2	65.2	12.504	0	34.799	1129100000	28	P34884	P34884	Macrophage migration inhibitory factor	Mif	Macrophage migration inhibitory factor OS
NaN	23.3873	NaN				3	3	3	6.9	6.9	6.9	68.46	0	4.4844	10972000	3	P35235	P35235	Tyrosine-protein phosphatase non-receptor type 11	Ptpn11	Tyrosine-protein phosphatase non-receptor type 11 OS
23.3561	24.5839	24.4768				3	2	2	13.7	10.5	10.5	24.416	0.00032906	2.9849	59232000	4	P35276;P62823	P35276	Ras-related protein Rab-3D	Rab3d	Ras-related protein Rab-3D OS
30.0213	30.3129	29.9126				8	8	5	53.2	53.2	38.4	23.412	0	62.272	3434200000	55	P35278	P35278	Ras-related protein Rab-5C	Rab5c	Ras-related protein Rab-5C OS
30.3558	30.2802	29.8125				10	10	4	49.5	49.5	23.6	23.59	0	31.048	3620900000	52	P35279;Q8BHD0	P35279	Ras-related protein Rab-6A	Rab6a	Ras-related protein Rab-6A OS
28.4742	28.0523	28.0978				8	8	8	40.1	40.1	40.1	24.106	0	56.371	938510000	25	P35282	P35282	Ras-related protein Rab-21	Rab21	Ras-related protein Rab-21 OS
26.492	26.347	25.5486				6	6	6	30.5	30.5	30.5	27.328	0	10.436	228820000	10	P35283	P35283	Ras-related protein Rab-12	Rab12	Ras-related protein Rab-12 OS
28.1414	27.9794	27.3831				5	5	5	26.2	26.2	26.2	26.678	0	32.253	735750000	15	P35288	P35288	Ras-related protein Rab-23	Rab23	Ras-related protein Rab-23 OS
24.1104	24.9792	25.4659				4	4	4	28.1	28.1	28.1	23.144	0	8.3871	97531000	9	P35290	P35290	Ras-related protein Rab-24	Rab24	Ras-related protein Rab-24 OS
NaN	20.6673	NaN				1	1	1	8.9	8.9	8.9	23.64	0.00064851	2.8128	1665200	1	P35292	P35292	Ras-related protein Rab-17	Rab17	Ras-related protein Rab-17 OS
29.4093	28.187	27.6682				11	11	11	63.6	63.6	63.6	23.035	0	46.96	1231800000	39	P35293	P35293	Ras-related protein Rab-18	Rab18	Ras-related protein Rab-18 OS
24.7925	24.6918	24.9379				4	4	4	6.3	6.3	6.3	129.65	0	7.2382	88300000	5	P35441;CON__Q28194	P35441	Thrombospondin-1	Thbs1	Thrombospondin-1 OS
27.0583	27.0735	27.0474				4	4	4	19.6	19.6	19.6	35.428	0	23.75	419680000	18	P35456	P35456	Urokinase plasminogen activator surface receptor	Plaur	Urokinase plasminogen activator surface receptor OS
32.978	31.9982	33.0822				21	21	21	67.9	67.9	67.9	43.231	0	167.64	21843000000	139	P35486	P35486	Pyruvate dehydrogenase E1 component subunit alpha, somatic form, mitochondrial	Pdha1	Pyruvate dehydrogenase E1 component subunit alpha, somatic form, mitochondrial OS
26.2589	24.3993	24.2803				5	5	5	27.5	27.5	27.5	34.306	0	13.691	122800000	14	P35550;Q80WS3	P35550	rRNA 2-O-methyltransferase fibrillarin	Fbl	rRNA 2-O-methyltransferase fibrillarin OS
33.955	34.2054	33.4329				37	37	37	59.9	59.9	59.9	67.277	0	314.09	48056000000	360	P35564	P35564	Calnexin	Canx	Calnexin OS
25.7515	26.3097	23.6813				8	8	8	26.7	26.7	26.7	48.542	0	20.486	153120000	10	P35585;Q9WVP1	P35585	AP-1 complex subunit mu-1	Ap1m1	AP-1 complex subunit mu-1 OS
30.4787	29.3144	29.332				9	8	8	51.8	47.7	47.7	22.176	0	37.971	2839600000	37	P35700	P35700	Peroxiredoxin-1	Prdx1	Peroxiredoxin-1 OS
28.9304	27.6991	28.5158				3	3	3	27.5	27.5	27.5	25.814	0	38.814	1113300000	19	P35762	P35762	CD81 antigen	Cd81	CD81 antigen OS
28.5058	28.8237	28.6343				11	11	11	39.1	39.1	39.1	49.593	0	64.244	1273000000	32	P35821	P35821	Tyrosine-protein phosphatase non-receptor type 1	Ptpn1	Tyrosine-protein phosphatase non-receptor type 1 OS
23.4314	24.1427	22.3771				4	4	4	4.6	4.6	4.6	164.18	0	7.5454	35282000	8	P35822	P35822	Receptor-type tyrosine-protein phosphatase kappa	Ptprk	Receptor-type tyrosine-protein phosphatase kappa OS
27.7227	30.3787	28.7062				19	19	18	32.9	32.9	32.1	94.946	0	110.29	2055500000	55	P35951	P35951	Low-density lipoprotein receptor	Ldlr	Low-density lipoprotein receptor OS
30.6655	29.586	30.0669				6	6	6	54.5	54.5	54.5	17.804	0	48.028	3633600000	43	P35979	P35979	60S ribosomal protein L12	Rpl12	60S ribosomal protein L12 OS
29.0948	29.0833	28.1262				4	4	4	25	25	25	21.644	0	19.169	1435100000	10	P35980	P35980	60S ribosomal protein L18	Rpl18	60S ribosomal protein L18 OS
26.1327	26.8617	27.0153				7	7	7	17.5	17.5	17.5	77.444	0	30.767	331170000	12	P36371	P36371	Antigen peptide transporter 2	Tap2	Antigen peptide transporter 2 OS
26.1177	23.9752	24.7466				2	2	1	17.2	17.2	11.6	22.371	0	13.273	117450000	7	P36536	P36536	GTP-binding protein SAR1a	Sar1a	GTP-binding protein SAR1a OS
31.7733	30.5545	31.8506				22	22	22	63.4	63.4	63.4	49.714	0	137.1	9119800000	117	P36552	P36552	Oxygen-dependent coproporphyrinogen-III oxidase, mitochondrial	Cpox	Oxygen-dependent coproporphyrinogen-III oxidase, mitochondrial OS
32.7763	32.8786	32.2256				35	35	35	65	65	65	77.043	0	255.23	20275000000	333	P37040	P37040	NADPH--cytochrome P450 reductase	Por	NADPH--cytochrome P450 reductase OS
22.5385	22.4482	NaN				2	2	2	2.7	2.7	2.7	131.83	0.0039263	1.847	11814000	2	P37889	P37889	Fibulin-2	Fbln2	Fibulin-2 OS
30.4767	28.863	30.8336				9	9	9	38.8	38.8	38.8	34.238	0	69.177	3896100000	53	P38060	P38060	Hydroxymethylglutaryl-CoA lyase, mitochondrial	Hmgcl	Hydroxymethylglutaryl-CoA lyase, mitochondrial OS
36.3808	35.687	36.5696				54	54	54	79.8	79.8	79.8	73.46	0	323.31	246780000000	1773	P38647	P38647	Stress-70 protein, mitochondrial	Hspa9	Stress-70 protein, mitochondrial OS
27.1713	24.866	25.8				8	8	8	13.8	13.8	13.8	98.144	0	27.746	240140000	10	P39054;Q8BZ98	P39054	Dynamin-2	Dnm2	Dynamin-2 OS
30.3308	28.8015	28.4859				15	15	15	12.2	12.2	12.2	182.17	0	71.568	2194300000	36	P39061	P39061	Collagen alpha-1(XVIII) chain;Endostatin	Col18a1	Collagen alpha-1(XVIII) chain OS
28.1804	27.8508	26.9741				8	8	8	17.2	17.2	17.2	72.871	0	19.241	678080000	21	P39098	P39098	Mannosyl-oligosaccharide 1,2-alpha-mannosidase IB	Man1a2	Mannosyl-oligosaccharide 1,2-alpha-mannosidase IB OS
29.9432	29.2693	29.2275				31	31	31	29.2	29.2	29.2	194.74	0	159.04	2307900000	104	P39447	P39447	Tight junction protein ZO-1	Tjp1	Tight junction protein ZO-1 OS
25.8577	24.9401	24.55				4	4	4	16.9	16.9	16.9	42.314	0	34.665	117560000	6	P39749	P39749	Flap endonuclease 1	Fen1	Flap endonuclease 1 OS
27.9122	26.3394	25.9206				8	8	8	31.6	31.6	31.6	51.564	0	79.034	401020000	28	P40124	P40124	Adenylyl cyclase-associated protein 1	Cap1	Adenylyl cyclase-associated protein 1 OS
24.7215	25.44	23.4335				5	5	5	17.3	17.3	17.3	67.63	0	18.304	84513000	8	P40142	P40142	Transketolase	Tkt	Transketolase OS
26.0791	25.7971	24.0923				2	2	2	8.6	8.6	8.6	29.628	0.00064247	2.6829	147080000	1	P40237	P40237	CD82 antigen	Cd82	CD82 antigen OS
26.9027	26.2742	25.6815				6	6	6	26.5	26.5	26.5	25.258	0	22.642	260430000	15	P40240	P40240	CD9 antigen	Cd9	CD9 antigen OS
NaN	24.2313	NaN				2	2	2	9.5	9.5	9.5	38.113	0.00033523	3.2459	19694000	3	P40336	P40336	Vacuolar protein sorting-associated protein 26A	Vps26a	Vacuolar protein sorting-associated protein 26A OS
29.5818	28.8227	29.803				9	9	9	27.6	27.6	27.6	27.987	0	33.165	2215000000	52	P40630	P40630	Transcription factor A, mitochondrial	Tfam	Transcription factor A, mitochondrial OS
27.1603	26.3423	26.1636				3	3	3	21.2	21.2	21.2	15.733	0	6.6372	310240000	9	P41105	P41105	60S ribosomal protein L28	Rpl28	60S ribosomal protein L28 OS
28.8277	28.8196	28.9324				23	23	21	43.9	43.9	41.1	77.951	0	67.235	1462500000	57	P41216	P41216	Long-chain-fatty-acid--CoA ligase 1	Acsl1	Long-chain-fatty-acid--CoA ligase 1 OS
20.6256	23.8706	19.9438				3	3	3	2.3	2.3	2.3	270.51	0	20.709	17964000	4	P41234	P41234	ATP-binding cassette sub-family A member 2	Abca2	ATP-binding cassette sub-family A member 2 OS
NaN	NaN	NaN				2	2	2	5.6	5.6	5.6	50.716	0	4.0138	0	2	P41241;P41242	P41241;P41242	Tyrosine-protein kinase CSK;Megakaryocyte-associated tyrosine-protein kinase	Csk;Matk	Tyrosine-protein kinase CSK OS;Megakaryocyte-associated tyrosine-protein kinase OS
NaN	25.2849	23.5677				4	4	4	23	23	23	33.853	0	20.492	53312000	5	P41274	P41274	Tumor necrosis factor ligand superfamily member 9	Tnfsf9	Tumor necrosis factor ligand superfamily member 9 OS
23.8666	23.7576	23.7167				1	1	1	4.5	4.5	4.5	58.15	0.0030469	1.9902	43263000	3	P41438	P41438	Folate transporter 1	Slc19a1	Folate transporter 1 OS
30.2887	30.6969	28.8966				2	2	2	7.6	7.6	7.6	25.766	0	4.3015	3551900000	12	P41731	P41731	CD63 antigen	Cd63	CD63 antigen OS
32.4808	31.6375	32.4893				14	14	14	55.4	55.4	55.4	32.25	0	120.04	15364000000	77	P42125	P42125	Enoyl-CoA delta isomerase 1, mitochondrial	Eci1	Enoyl-CoA delta isomerase 1, mitochondrial OS
31.9561	31.1493	31.0278				13	13	13	61.8	61.8	61.8	41.525	0	153.05	8737300000	94	P42208	P42208	Septin-2	2019-09-02	Septin-2 OS
25.8402	24.0189	24.0355				7	7	7	10.6	10.6	10.6	98.47	0	26.827	94269000	7	P42567	P42567	Epidermal growth factor receptor substrate 15	Eps15	Epidermal growth factor receptor substrate 15 OS
26.0921	25.1608	25.0603				4	4	4	26.8	26.8	26.8	34.883	0	24.857	144030000	14	P42669	P42669	Transcriptional activator protein Pur-alpha	Pura	Transcriptional activator protein Pur-alpha OS
23.0384	23.5406	22.7928				1	1	1	10.3	10.3	10.3	22.265	0	7.2258	28083000	3	P42925	P42925	Peroxisomal membrane protein 2	Pxmp2	Peroxisomal membrane protein 2 OS
30.9242	29.2483	29.3305				24	24	24	54.4	54.4	54.4	59.555	0	95.003	3350300000	76	P42932	P42932	T-complex protein 1 subunit theta	Cct8	T-complex protein 1 subunit theta OS
31.8191	29.7921	32.0211				5	5	5	61.3	61.3	61.3	12.352	0	37.43	9076800000	99	P43024	P43024	Cytochrome c oxidase subunit 6A1, mitochondrial	Cox6a1	Cytochrome c oxidase subunit 6A1, mitochondrial OS
27.4684	25.3009	27.0594				3	3	2	17.8	17.8	12.8	21.977	0	7.7579	366890000	10	P43274	P43274	Histone H1.4	Hist1h1e	Histone H1.4 OS
26.2851	24.2692	25.8277				2	2	2	12.6	12.6	12.6	22.576	0	4.4074	161550000	6	P43276	P43276	Histone H1.5	Hist1h1b	Histone H1.5 OS
28.122	23.8454	27.2268				3	2	1	17.6	12.7	7.2	22.099	0	5.4499	464270000	4	P43277	P43277	Histone H1.3	Hist1h1d	Histone H1.3 OS
29.7126	29.759	29.3388				26	26	26	32.3	32.3	32.3	115.36	0	158.68	2467400000	83	P43406	P43406	Integrin alpha-V;Integrin alpha-V heavy chain;Integrin alpha-V light chain	Itgav	Integrin alpha-V OS
25.0677	24.7381	24.5892				2	2	2	10.1	10.1	10.1	36.12	0	7.2307	88389000	9	P45377	P45377	Aldose reductase-related protein 2	Akr1b8	Aldose reductase-related protein 2 OS
24.7049	23.8754	23.0547				3	2	2	25.3	18.7	18.7	18.709	0	7.5247	51449000	4	P45591	P45591	Cofilin-2	Cfl2	Cofilin-2 OS
26.8294	27.5237	26.1158				10	10	10	26.9	26.9	26.9	73.275	0	28.059	384920000	26	P45700	P45700	Mannosyl-oligosaccharide 1,2-alpha-mannosidase IA	Man1a1	Mannosyl-oligosaccharide 1,2-alpha-mannosidase IA OS
29.7975	29.6813	29.0215				6	6	6	58.6	58.6	58.6	15.344	0	25.177	2338900000	30	P45878	P45878	Peptidyl-prolyl cis-trans isomerase FKBP2	Fkbp2	Peptidyl-prolyl cis-trans isomerase FKBP2 OS
31.19	30.4159	31.2801				13	13	13	46.1	46.1	46.1	46.481	0	84.497	6489900000	73	P45952	P45952	Medium-chain specific acyl-CoA dehydrogenase, mitochondrial	Acadm	Medium-chain specific acyl-CoA dehydrogenase, mitochondrial OS
28.6436	27.0071	26.7487				9	9	9	21.4	21.4	21.4	63.53	0	31.492	667000000	13	P46061	P46061	Ran GTPase-activating protein 1	Rangap1	Ran GTPase-activating protein 1 OS
22.4051	19.8078	22.1186				2	2	2	3.6	3.6	3.6	112.06	0.0012626	2.4221	11025000	3	P46062	P46062	Signal-induced proliferation-associated protein 1	Sipa1	Signal-induced proliferation-associated protein 1 OS
30.0945	29.087	29.1802				21	21	21	38.8	38.8	38.8	82.613	0	69.582	2324900000	59	P46460	P46460	Vesicle-fusing ATPase	Nsf	Vesicle-fusing ATPase OS
22.0973	22.7886	23.2883				2	2	2	7.7	7.7	7.7	49.419	0.0097173	1.5617	21976000	3	P46467	P46467	Vacuolar protein sorting-associated protein 4B	Vps4b	Vacuolar protein sorting-associated protein 4B OS
24.3815	23.7508	20.2689				3	3	3	10.2	10.2	10.2	48.647	0	5.0225	37234000	4	P46471	P46471	26S protease regulatory subunit 7	Psmc2	26S proteasome regulatory subunit 7 OS
30.1504	30.1203	29.2714				11	11	2	51.8	51.8	13.3	24.489	0	132.33	3006800000	46	P46638	P46638	Ras-related protein Rab-11B	Rab11b	Ras-related protein Rab-11B OS
24.5457	25.8036	25.9753				2	2	2	17.6	17.6	17.6	20.123	0	22.791	149030000	14	P46656	P46656	Adrenodoxin, mitochondrial	Fdx1	Adrenodoxin, mitochondrial OS
23.1868	23.9193	22.6439				3	3	3	7.4	7.4	7.4	69.775	0	3.7549	31967000	5	P46662	P46662	Merlin	Nf2	Merlin OS
23.1114	NaN	NaN				1	1	1	4.6	4.6	4.6	50.02	0	9.3282	9062000	1	P46664	P46664	Adenylosuccinate synthetase isozyme 2	Adss	Adenylosuccinate synthetase isozyme 2 OS
29.4864	28.4228	28.012				22	22	20	27.7	27.7	25.1	128.56	0	70.812	1382600000	54	P46735	P46735	Unconventional myosin-Ib	Myo1b	Unconventional myosin-Ib OS
27.3566	26.6987	26.0983				9	9	9	16.1	16.1	16.1	102.71	0	29.884	352610000	15	P46935	P46935	E3 ubiquitin-protein ligase NEDD4	Nedd4	E3 ubiquitin-protein ligase NEDD4 OS
30.7118	30.9704	30.223				18	18	17	24.4	24.4	23.4	80.597	0	71.706	5115600000	85	P46978	P46978	Dolichyl-diphosphooligosaccharide--protein glycosyltransferase subunit STT3A	Stt3a	Dolichyl-diphosphooligosaccharide--protein glycosyltransferase subunit STT3A OS
25.9891	25.1173	25.7787				4	4	4	20.8	20.8	20.8	35.268	0	10.059	160570000	9	P47199	P47199	Quinone oxidoreductase	Cryz	Quinone oxidoreductase OS
22.0071	20.2568	NaN				1	1	1	2.9	2.9	2.9	85.221	0.0065574	1.7077	5467800	1	P47713	P47713	Cytosolic phospholipase A2;Phospholipase A2;Lysophospholipase	Pla2g4a	Cytosolic phospholipase A2 OS
34.3868	33.822	34.7749				31	31	30	64.4	64.4	62.8	56.537	0	323.31	67044000000	373	P47738;O35945;Q9JHW9;Q62148;Q9CZS1	P47738	Aldehyde dehydrogenase, mitochondrial	Aldh2	Aldehyde dehydrogenase, mitochondrial OS
28.2687	27.5253	28.3416				10	10	10	31	31	31	53.97	0	34.059	856720000	26	P47740;P47739	P47740	Fatty aldehyde dehydrogenase	Aldh3a2	Fatty aldehyde dehydrogenase OS
27.193	26.1937	26.1452				7	5	5	33.2	23.8	23.8	32.939	0	31.696	304400000	10	P47753	P47753	F-actin-capping protein subunit alpha-1	Capza1	F-actin-capping protein subunit alpha-1 OS
28.6401	27.2205	27.181				9	9	7	54.5	54.5	45.1	32.967	0	39.301	726890000	22	P47754	P47754	F-actin-capping protein subunit alpha-2	Capza2	F-actin-capping protein subunit alpha-2 OS
28.2593	27.245	26.8221				7	7	7	30.7	30.7	30.7	31.345	0	31.397	598990000	18	P47757	P47757	F-actin-capping protein subunit beta	Capzb	F-actin-capping protein subunit beta OS
30.3563	30.7712	30.0535				15	15	15	63.9	63.9	63.9	29.579	0	134.47	4321400000	54	P47758	P47758	Signal recognition particle receptor subunit beta	Srprb	Signal recognition particle receptor subunit beta OS
28.1909	27.5084	28.4003				8	8	8	29.6	29.6	29.6	53.662	0	66.663	851610000	14	P47791	P47791	Glutathione reductase, mitochondrial	Gsr	Glutathione reductase, mitochondrial OS
30.0262	29.5856	30.2355				13	13	13	49.8	49.8	49.8	35.623	0	136.63	3163300000	65	P47802	P47802	Metaxin-1	Mtx1	Metaxin-1 OS
25.5059	26.0674	25.1415				3	3	3	16.9	16.9	16.9	27.807	0	11.091	154980000	4	P47879	P47879	Insulin-like growth factor-binding protein 4	Igfbp4	Insulin-like growth factor-binding protein 4 OS
30.3185	29.9478	29.5986				7	7	7	26.7	26.7	26.7	33.509	0	24.034	3187500000	31	P47911	P47911	60S ribosomal protein L6	Rpl6	60S ribosomal protein L6 OS
27.5574	27.4124	28.2029				10	10	10	20.3	20.3	20.3	70.839	0	19.858	685130000	19	P47934	P47934	Carnitine O-acetyltransferase	Crat	Carnitine O-acetyltransferase OS
29.2136	27.9001	28.8451				4	4	4	94.7	94.7	94.7	11.475	0	24.166	1355200000	25	P47955	P47955	60S acidic ribosomal protein P1	Rplp1	60S acidic ribosomal protein P1 OS
29.7062	29.5797	28.933				13	13	13	41.4	41.4	41.4	34.4	0	39.528	2190800000	65	P47962	P47962	60S ribosomal protein L5	Rpl5	60S ribosomal protein L5 OS
27.3654	26.2679	26.2395				4	4	4	20.9	20.9	20.9	24.305	0	8.8795	332930000	7	P47963	P47963	60S ribosomal protein L13	Rpl13	60S ribosomal protein L13 OS
26.6101	25.6473	26.2934				3	3	3	42.5	42.5	42.5	12.746	0	7.4693	237230000	6	P48024;Q9CXU9	P48024;Q9CXU9	Eukaryotic translation initiation factor 1;Eukaryotic translation initiation factor 1b	Eif1;Eif1b	Eukaryotic translation initiation factor 1 OS;Eukaryotic translation initiation factor 1b OS
28.7047	26.4282	26.3895				11	11	11	41.1	41.1	41.1	35.752	0	24.92	615710000	23	P48036	P48036	Annexin A5	Anxa5	Annexin A5 OS
24.3901	25.9345	23.7234				8	7	6	10.8	9.6	8.4	95.91	0	13.835	99968000	10	P48193	P48193	Protein 4.1	Epb41	Protein 4.1 OS
22.1305	21.2385	21.0966				2	2	2	5	5	5	81.858	0	6.5191	9308100	3	P48410	P48410	ATP-binding cassette sub-family D member 1	Abcd1	ATP-binding cassette sub-family D member 1 OS
29.7586	28.1044	29.6982				17	17	16	32.2	32.2	31	74.237	0	225.65	2068000000	61	P48678	P48678	Prelamin-A/C;Lamin-A/C	Lmna	Prelamin-A/C OS
27.0161	24.9303	24.606				11	11	11	6.1	6.1	6.1	329.46	0	54.043	193230000	22	P48725	P48725	Pericentrin	Pcnt	Pericentrin OS
25.3742	27.8307	27.8792				9	9	9	24.7	24.7	24.7	64.955	0	90.263	529080000	25	P48760	P48760	Folylpolyglutamate synthase, mitochondrial	Fpgs	Folylpolyglutamate synthase, mitochondrial OS
30.2766	29.4113	30.748				2	2	2	27.7	27.7	27.7	9.2908	0	17.169	3818000000	19	P48771	P48771	Cytochrome c oxidase subunit 7A2, mitochondrial	Cox7a2	Cytochrome c oxidase subunit 7A2, mitochondrial OS
32.4604	32.109	32.924				29	16	16	75.8	48.3	48.3	32.904	0	56.269	18691000000	148	P48962	P48962	ADP/ATP translocase 1	Slc25a4	ADP/ATP translocase 1 OS
23.824	23.7111	24.2816				6	6	6	5	5	5	235.39	0	12.569	48978000	8	P49025	P49025	Citron Rho-interacting kinase	Cit	Citron Rho-interacting kinase OS
23.8947	24.3588	NaN				2	2	2	4.4	4.4	4.4	62.367	0.00033956	3.4091	37109000	2	P49282	P49282	Natural resistance-associated macrophage protein 2	Slc11a2	Natural resistance-associated macrophage protein 2 OS
27.4625	26.7244	26.7528				5	5	5	19.1	19.1	19.1	34.196	0	8.855	408900000	10	P49312	P49312	Heterogeneous nuclear ribonucleoprotein A1;Heterogeneous nuclear ribonucleoprotein A1, N-terminally processed	Hnrnpa1	Heterogeneous nuclear ribonucleoprotein A1 OS
23.1048	22.3149	NaN				2	1	1	7.9	5.1	5.1	33.288	0.0012492	2.29	14238000	2	P49615	P49615	Cyclin-dependent-like kinase 5	Cdk5	Cyclin-dependent-like kinase 5 OS
25.8537	24.8038	24.616				2	2	2	17.1	17.1	17.1	25.926	0	16.677	115640000	3	P49722	P49722	Proteasome subunit alpha type-2	Psma2	Proteasome subunit alpha type-2 OS
24.6885	24.819	23.212				4	4	3	15.4	15.4	12.2	52.639	0	146.16	66353000	9	P49769	P49769	Presenilin-1;Presenilin-1 NTF subunit;Presenilin-1 CTF subunit;Presenilin-1 CTF12	Psen1	Presenilin-1 OS
27.8502	27.4514	24.7759				3	3	3	15	15	15	37.17	0	8.4623	454200000	11	P49935	P49935	Pro-cathepsin H;Cathepsin H mini chain;Cathepsin H;Cathepsin H heavy chain;Cathepsin H light chain	Ctsh	Pro-cathepsin H OS
30.2628	28.9727	30.0001				15	15	15	48.6	48.6	48.6	50.37	0	94.731	2888900000	73	P50136	P50136	2-oxoisovalerate dehydrogenase subunit alpha, mitochondrial	Bckdha	2-oxoisovalerate dehydrogenase subunit alpha, mitochondrial OS
28.4271	27.5563	28.4422				7	7	7	40.2	40.2	40.2	26.588	0	27.962	923010000	15	P50171	P50171	Estradiol 17-beta-dehydrogenase 8	Hsd17b8	Estradiol 17-beta-dehydrogenase 8 OS
26.4401	23.9326	24.4517				6	6	6	16	16	16	47.688	0	34.498	130000000	11	P50247	P50247	Adenosylhomocysteinase	Ahcy	Adenosylhomocysteinase OS
23.685	23.3665	23.7498				1	1	1	2.7	2.7	2.7	66.59	0.0045263	1.8305	38408000	2	P50427	P50427	Steryl-sulfatase	Sts	Steryl-sulfatase OS
28.7173	27.6612	26.5384				5	5	5	25.1	25.1	25.1	53.748	0	41.906	751070000	33	P50428	P50428	Arylsulfatase A	Arsa	Arylsulfatase A OS
27.3232	28.2307	24.6723				5	5	5	10.7	10.7	10.7	59.646	0	19.45	509650000	12	P50429	P50429	Arylsulfatase B	Arsb	Arylsulfatase B OS
31.5819	30.8121	31.1941				2	2	2	6.3	6.3	6.3	52.6	0	37.509	7556400000	18	P50431	P50431	Serine hydroxymethyltransferase, cytosolic	Shmt1	Serine hydroxymethyltransferase, cytosolic OS
28.3226	28.1869	27.1173				15	15	15	36.1	36.1	36.1	68.325	0	63.202	786840000	33	P50516	P50516	V-type proton ATPase catalytic subunit A	Atp6v1a	V-type proton ATPase catalytic subunit A OS
27.2178	26.3044	25.0089				5	5	5	17.3	17.3	17.3	26.157	0	31.675	272730000	10	P50518	P50518	V-type proton ATPase subunit E 1	Atp6v1e1	V-type proton ATPase subunit E 1 OS
31.6513	31.2972	32.0798				35	35	35	64.9	64.9	64.9	70.875	0	323.31	10551000000	185	P50544	P50544	Very long-chain specific acyl-CoA dehydrogenase, mitochondrial	Acadvl	Very long-chain specific acyl-CoA dehydrogenase, mitochondrial OS
29.3734	28.5534	28.3554				12	12	12	37.3	37.3	37.3	43.698	0	46.16	1432800000	44	P50580	P50580	Proliferation-associated protein 2G4	Pa2g4	Proliferation-associated protein 2G4 OS
27.3881	27.2938	27.2878				3	3	3	42.6	42.6	42.6	18.841	0	17.931	504030000	13	P50637	P50637	Translocator protein	Tspo	Translocator protein OS
31.7794	31.7182	31.0913				15	15	15	72.5	72.5	72.5	23.489	0	180.69	9506600000	92	P51150	P51150	Ras-related protein Rab-7a	Rab7a	Ras-related protein Rab-7a OS
32.9663	32.0193	32.8907				16	16	16	41.6	41.6	41.6	47.907	0	212.69	20708000000	157	P51174	P51174	Long-chain specific acyl-CoA dehydrogenase, mitochondrial	Acadl	Long-chain specific acyl-CoA dehydrogenase, mitochondrial OS
28.1819	26.8677	28.2375				11	11	11	41.5	41.5	41.5	50.87	0	61.668	743430000	23	P51175	P51175	Protoporphyrinogen oxidase	Ppox	Protoporphyrinogen oxidase OS
30.1051	29.0744	28.9118				10	10	10	59.4	59.4	59.4	21.881	0	51.581	2225200000	43	P51410	P51410	60S ribosomal protein L9	Rpl9	60S ribosomal protein L9 OS
27.2248	26.7725	26.1496				14	14	14	20.7	20.7	20.7	139.49	0	44.261	345920000	25	P51432	P51432	1-phosphatidylinositol 4,5-bisphosphate phosphodiesterase beta-3	Plcb3	1-phosphatidylinositol 4,5-bisphosphate phosphodiesterase beta-3 OS
26.0712	25.9939	22.7487				7	7	7	21.7	21.7	21.7	47.642	0	16.773	144380000	8	P51569	P51569	Alpha-galactosidase A	Gla	Alpha-galactosidase A OS
31.1564	30.9292	30.1678				23	23	23	47.5	47.5	47.5	79.481	0	143.16	5644000000	113	P51660	P51660	Peroxisomal multifunctional enzyme type 2;(3R)-hydroxyacyl-CoA dehydrogenase;Enoyl-CoA hydratase 2	Hsd17b4	Peroxisomal multifunctional enzyme type 2 OS
22.7644	22.8449	NaN				2	1	1	3.1	2.2	2.2	90.868	0.00032949	2.9934	14659000	1	P51791	P51791	H(+)/Cl(-) exchange transporter 3	Clcn3	H(+)/Cl(-) exchange transporter 3 OS
25.9699	23.4063	25.2611				2	2	2	30.1	30.1	30.1	12.483	0	20.487	117050000	8	P51807	P51807	Dynein light chain Tctex-type 1	Dynlt1	Dynein light chain Tctex-type 1 OS
25.3282	22.878	22.6917				3	3	3	34.6	34.6	34.6	26.268	0	14.12	56608000	8	P51859	P51859	Hepatoma-derived growth factor	Hdgf	Hepatoma-derived growth factor OS
28.3963	28.2613	27.18				8	8	8	37	37	37	40.301	0	29.735	827070000	18	P51863	P51863	V-type proton ATPase subunit d 1	Atp6v0d1	V-type proton ATPase subunit d 1 OS
34.7754	34.2927	35.1656				38	38	25	87.9	87.9	81.5	32.931	0	265.54	88990000000	1172	P51881	P51881	ADP/ATP translocase 2;ADP/ATP translocase 2, N-terminally processed	Slc25a5	ADP/ATP translocase 2 OS
30.9546	30.5423	29.5867				9	9	9	23.5	23.5	23.5	58.482	0	83.735	4450900000	56	P51912	P51912	Neutral amino acid transporter B(0)	Slc1a5	Neutral amino acid transporter B(0) OS
NaN	24.506	NaN				2	2	2	8.2	8.2	8.2	63.769	0.00033829	3.3531	23825000	2	P52019	P52019	Squalene monooxygenase	Sqle	Squalene monooxygenase OS
29.508	29.0761	29.6781				7	7	7	32.3	32.3	32.3	33.466	0	58.585	2188400000	30	P52196	P52196	Thiosulfate sulfurtransferase	Tst	Thiosulfate sulfurtransferase OS
27.385	27.7182	27.551				12	12	12	39.7	39.7	39.7	57.927	0	67.429	592710000	36	P52293	P52293	Importin subunit alpha-1	Kpna2	Importin subunit alpha-1 OS
26.6707	26.5643	24.8164				14	14	14	19.1	19.1	19.1	133.37	0	63.281	235610000	17	P52332	P52332	Tyrosine-protein kinase JAK1	Jak1	Tyrosine-protein kinase JAK1 OS
NaN	NaN	22.7879				2	2	2	3.7	3.7	3.7	123.79	0.0027607	2.0971	7241500	3	P52431	P52431	DNA polymerase delta catalytic subunit	Pold1	DNA polymerase delta catalytic subunit OS
32.1417	30.2969	30.1082				26	26	26	66.1	66.1	66.1	57.844	0	272.54	7214800000	117	P52480;P53657	P52480	Pyruvate kinase PKM	Pkm	Pyruvate kinase PKM OS
NaN	22.3908	NaN				1	1	1	9.3	9.3	9.3	21.333	0.001853	2.1803	5499200	1	P52482	P52482	Ubiquitin-conjugating enzyme E2 E1	Ube2e1	Ubiquitin-conjugating enzyme E2 E1 OS
29.9523	29.0931	30.5365				5	5	5	53.4	53.4	53.4	13.02	0	84.03	3168900000	28	P52503	P52503	NADH dehydrogenase [ubiquinone] iron-sulfur protein 6, mitochondrial	Ndufs6	NADH dehydrogenase [ubiquinone] iron-sulfur protein 6, mitochondrial OS
NaN	20.9342	19.9838				1	1	1	10	10	10	23.045	0.00094907	2.4507	3040500	3	P52651	P52651	Homeobox protein Rhox5	Rhox5	Homeobox protein Rhox5 OS
27.3764	26.332	27.6239				6	6	6	57	57	57	14.255	0	29.92	465530000	19	P52760	P52760	Ribonuclease UK114	Hrsp12	2-iminobutanoate/2-iminopropanoate deaminase OS
24.6975	24.6521	NaN				3	3	3	19	19	19	37.202	0	5.7998	53573000	4	P52800;P52795	P52800	Ephrin-B2	Efnb2	Ephrin-B2 OS
31.0417	29.8864	31.0251				27	27	27	55.3	55.3	55.3	73.98	0	192.15	5388000000	141	P52825	P52825	Carnitine O-palmitoyltransferase 2, mitochondrial	Cpt2	Carnitine O-palmitoyltransferase 2, mitochondrial OS
29.7056	29.0339	28.4494				7	7	7	33.1	33.1	33.1	34.79	0	63.638	1791700000	37	P52875;Q9HC07	P52875;Q9HC07	Transmembrane protein 165	Tmem165;TMEM165	Transmembrane protein 165 OS;Transmembrane protein 165 OS
24.0805	22.5098	23.9114				2	2	2	21.3	21.3	21.3	11.819	0	25.731	39490000	8	P52927	P52927	High mobility group protein HMGI-C	Hmga2	High mobility group protein HMGI-C OS
29.9999	29.2657	29.2439				6	6	6	35	35	35	24.916	0	28.18	2354900000	27	P53026	P53026	60S ribosomal protein L10a	Rpl10a	60S ribosomal protein L10a OS
29.5784	28.4602	29.5214				12	12	12	27.8	27.8	27.8	53.246	0	39.931	1941500000	47	P53395	P53395	Lipoamide acyltransferase component of branched-chain alpha-keto acid dehydrogenase complex, mitochondrial	Dbt	Lipoamide acyltransferase component of branched-chain alpha-keto acid dehydrogenase complex, mitochondrial OS
26.8162	26.3711	25.5109				6	6	6	14.1	14.1	14.1	65.918	0	36.018	252770000	14	P53690	P53690	Matrix metalloproteinase-14	Mmp14	Matrix metalloproteinase-14 OS
29.4023	29.0395	29.583				15	15	15	57.4	57.4	57.4	30.977	0	59.676	2065500000	49	P53702	P53702	Cytochrome c-type heme lyase	Hccs	Cytochrome c-type heme lyase OS
NaN	23.4349	22.4788				2	2	2	7.7	7.7	7.7	48.154	0	11.657	17186000	2	P53798	P53798	Squalene synthase	Fdft1	Squalene synthase OS
23.6339	23.1731	NaN				3	3	3	19.6	19.6	19.6	31.893	0	6.1435	22475000	4	P53810	P53810	Phosphatidylinositol transfer protein alpha isoform	Pitpna	Phosphatidylinositol transfer protein alpha isoform OS
25.16	24.993	24.6939				2	2	2	8.5	8.5	8.5	31.487	0.0030534	2.0177	98020000	4	P53811	P53811	Phosphatidylinositol transfer protein beta isoform	Pitpnb	Phosphatidylinositol transfer protein beta isoform OS
29.5282	29.4296	28.4575				6	6	6	18.1	18.1	18.1	53.267	0	27.951	1865900000	30	P53986	P53986	Monocarboxylate transporter 1	Slc16a1	Monocarboxylate transporter 1 OS
31.359	30.9735	30.4823				14	14	7	67.5	67.5	36.8	23.547	0	128.43	6362800000	99	P53994	P53994	Ras-related protein Rab-2A	Rab2a	Ras-related protein Rab-2A OS
25.2008	23.9479	23.3831				2	2	2	15.2	15.2	15.2	19.592	0	5.7178	65689000	6	P53996	P53996	Cellular nucleic acid-binding protein	Cnbp	Cellular nucleic acid-binding protein OS
34.783	33.4806	34.2565				34	34	33	69.9	69.9	69.9	50.906	0	323.31	62071000000	392	P54071	P54071	Isocitrate dehydrogenase [NADP], mitochondrial	Idh2	Isocitrate dehydrogenase [NADP], mitochondrial OS
26.7514	26.0037	27.5414				14	14	14	19.6	19.6	19.6	136.76	0	52.13	375590000	25	P54099	P54099	DNA polymerase subunit gamma-1	Polg	DNA polymerase subunit gamma-1 OS
22.4263	NaN	NaN				1	1	1	2.9	2.9	2.9	71.721	0	4.8393	5636100	2	P54103	P54103	DnaJ homolog subfamily C member 2;DnaJ homolog subfamily C member 2, N-terminally processed	Dnajc2	DnaJ homolog subfamily C member 2 OS
28.874	27.9906	27.3404				7	7	7	43.7	43.7	43.7	31.375	0	76.162	928610000	32	P54116	P54116	Erythrocyte band 7 integral membrane protein	Stom	Erythrocyte band 7 integral membrane protein OS
25.8395	27.5032	24.1078				6	6	6	28.5	28.5	28.5	39.072	0	15.372	268360000	14	P54751	P54751	CMP-N-acetylneuraminate-beta-galactosamide-alpha-2,3-sialyltransferase 1	St3gal1	CMP-N-acetylneuraminate-beta-galactosamide-alpha-2,3-sialyltransferase 1 OS
26.0023	25.3512	21.9584				8	8	8	13.2	13.2	13.2	108.85	0	17.742	114100000	13	P54761;P54754	P54761	Ephrin type-B receptor 4	Ephb4	Ephrin type-B receptor 4 OS
25.2453	23.9474	NaN				4	4	4	7.2	7.2	7.2	109.9	0	8.657	55951000	4	P54763	P54763	Ephrin type-B receptor 2	Ephb2	Ephrin type-B receptor 2 OS
26.2231	25.5853	22.1519				7	7	7	32.1	32.1	32.1	47.408	0	24.504	133340000	10	P54775	P54775	26S protease regulatory subunit 6B	Psmc4	26S proteasome regulatory subunit 6B OS
25.7231	24.6918	NaN				3	3	3	9.4	9.4	9.4	77.256	0	11.093	82491000	6	P54818	P54818	Galactocerebrosidase	Galc	Galactocerebrosidase OS
27.6074	26.2654	22.5359				6	6	6	20.9	20.9	20.9	54.866	0	17.403	291220000	13	P54822	P54822	Adenylosuccinate lyase	Adsl	Adenylosuccinate lyase OS
26.4654	26.101	25.6859				7	7	7	24.2	24.2	24.2	54.191	0	22.241	218610000	17	P54823	P54823	Probable ATP-dependent RNA helicase DDX6	Ddx6	Probable ATP-dependent RNA helicase DDX6 OS
30.5616	29.8516	29.6003				22	22	22	22.2	22.2	22.2	131.03	0	110.14	3367400000	77	P55012;P55014	P55012	Solute carrier family 12 member 2	Slc12a2	Solute carrier family 12 member 2 OS
29.9995	29.0856	28.6199				14	14	14	30.8	30.8	30.8	75.474	0	92.764	2055600000	50	P55096	P55096	ATP-binding cassette sub-family D member 3	Abcd3	ATP-binding cassette sub-family D member 3 OS
24.1789	23.8651	23.288				1	1	1	7.9	7.9	7.9	34.731	0	3.8083	44515000	3	P55098	P55098	Peroxisome biogenesis factor 2	Pex2	Peroxisome biogenesis factor 2 OS
24.2087	23.5271	22.659				2	2	2	2.2	2.2	2.2	65.284	0.00064061	2.6305	38099000	1	P55194	P55194	SH3 domain-binding protein 1	Sh3bp1	SH3 domain-binding protein 1 OS
26.9268	26.6687	26.5593				5	4	3	25.1	19.8	16.4	23.668	0	31.525	333150000	14	P55258	P55258	Ras-related protein Rab-8A	Rab8a	Ras-related protein Rab-8A OS
28.9658	28.7795	27.8234				10	10	10	34.7	34.7	34.7	42.215	0	49.61	1222600000	38	P55302	P55302	Alpha-2-macroglobulin receptor-associated protein	Lrpap1	Alpha-2-macroglobulin receptor-associated protein OS
29.0135	27.2198	28.1973				26	26	26	28.3	28.3	28.3	167.22	0	190.72	1006000000	52	P55937	P55937	Golgin subfamily A member 3	Golga3	Golgin subfamily A member 3 OS
31.2413	30.9306	31.4833				4	4	4	36.4	36.4	36.4	10.344	0	10.051	7587100000	23	P56135	P56135	ATP synthase subunit f, mitochondrial	Atp5j2	ATP synthase subunit f, mitochondrial OS
NaN	NaN	NaN				1	1	1	17	17	17	12.293	0.00095359	2.5266	0	1	P56212	P56212	cAMP-regulated phosphoprotein 19	Arpp19	cAMP-regulated phosphoprotein 19 OS
29.0459	28.455	29.4084				9	9	9	56.6	56.6	56.6	22.876	0	60	1634700000	47	P56213	P56213	FAD-linked sulfhydryl oxidase ALR	Gfer	FAD-linked sulfhydryl oxidase ALR OS
29.4944	28.4446	29.6958				1	1	1	13.8	13.8	13.8	6.6979	0.0030441	1.9745	1991300000	13	P56379	P56379	6.8 kDa mitochondrial proteolipid	Mp68	6.8 kDa mitochondrial proteolipid OS
25.7804	25.2597	25.5243				3	3	3	36.7	36.7	36.7	16.989	0	8.2424	146060000	7	P56380	P56380	Bis(5-nucleosyl)-tetraphosphatase [asymmetrical]	Nudt2	Bis(5-nucleosyl)-tetraphosphatase [asymmetrical] OS
29.7116	28.5292	30.1293				2	2	2	27.9	27.9	27.9	14.2	0	54.854	2441000000	76	Q9CR84;P56384;P56383	Q9CR84;P56384;P56383	ATP synthase F(0) complex subunit C1, mitochondrial;ATP synthase F(0) complex subunit C3, mitochondrial;ATP synthase F(0) complex subunit C2, mitochondrial	Atp5g1;Atp5g3;Atp5g2	ATP synthase F(0) complex subunit C1, mitochondrial OS;ATP synthase F(0) complex subunit C3, mitochondrial OS;ATP synthase F(0) complex subunit C2, mitochondrial OS
31.4549	30.164	31.6626				5	5	5	53.5	53.5	53.5	10.071	0	18.999	7545900000	40	P56391	P56391	Cytochrome c oxidase subunit 6B1	Cox6b1	Cytochrome c oxidase subunit 6B1 OS
26.4489	26.5779	28.1825				4	4	4	77.8	77.8	77.8	6.784	0	28.021	496410000	12	P56394	P56394	Cytochrome c oxidase copper chaperone	Cox17	Cytochrome c oxidase copper chaperone OS
29.0863	28.8419	28.718				5	5	5	47.8	47.8	47.8	15.241	0	183.12	1492700000	21	P56395	P56395	Cytochrome b5	Cyb5a	Cytochrome b5 OS
24.708	NaN	NaN				1	1	1	3	3	3	95.832	0.0085748	1.6068	27406000	1	P56399	P56399	Ubiquitin carboxyl-terminal hydrolase 5	Usp5	Ubiquitin carboxyl-terminal hydrolase 5 OS
37.4371	36.6885	37.5289				44	44	44	83.4	83.4	83.4	56.3	0	323.31	495120000000	2214	P56480	P56480	ATP synthase subunit beta, mitochondrial	Atp5b	ATP synthase subunit beta, mitochondrial OS
NaN	21.9502	21.1818				1	1	1	3.9	3.9	3.9	41.635	0	11.547	6430700	1	P56485	P56485	Atypical chemokine receptor 3	Ackr3	Atypical chemokine receptor 3 OS
25.864	25.1538	25.1731				5	5	5	7.3	7.3	7.3	100.58	0	12.18	136230000	13	P56695	P56695	Wolframin	Wfs1	Wolframin OS
25.6558	25.0621	25.7277				5	5	5	13.7	13.7	13.7	52.673	0	18.291	143460000	13	P56959	P56959	RNA-binding protein FUS	Fus	RNA-binding protein FUS OS
29.7724	29.5986	28.6641				11	11	11	23	23	23	78.491	0	53.959	2155300000	32	P57716	P57716	Nicastrin	Ncstn	Nicastrin OS
24.1066	23.087	21.8449				2	2	2	11.3	11.3	11.3	28.369	0	5.3057	30740000	3	P57746	P57746	V-type proton ATPase subunit D	Atp6v1d	V-type proton ATPase subunit D OS
30.5797	30.8522	30.1054				9	9	9	43.9	43.9	43.9	28.823	0	102.37	4698300000	100	P57759	P57759	Endoplasmic reticulum resident protein 29	Erp29	Endoplasmic reticulum resident protein 29 OS
28.9732	27.8873	28.1566				7	7	7	43.8	43.8	43.8	31.293	0	66.077	1074500000	21	P57776	P57776	Elongation factor 1-delta	Eef1d	Elongation factor 1-delta OS
31.5863	30.2892	30.367				36	23	23	53.1	36.7	36.7	104.98	0	211.76	5920900000	106	P57780;O88990	P57780	Alpha-actinin-4	Actn4	Alpha-actinin-4 OS
29.5017	29.6418	28.3823				10	10	10	22.4	22.4	22.4	75.329	0	70.306	1947700000	55	P58021	P58021	Transmembrane 9 superfamily member 2	Tm9sf2	Transmembrane 9 superfamily member 2 OS
27.3716	26.7813	27.1214				7	7	7	52.9	52.9	52.9	26.289	0	27.893	434990000	25	P58044	P58044	Isopentenyl-diphosphate Delta-isomerase 1	Idi1	Isopentenyl-diphosphate Delta-isomerase 1 OS
27.4467	27.6954	28.2375				3	3	3	39.1	39.1	39.1	10.561	0	11.884	716730000	17	P58059	P58059	28S ribosomal protein S21, mitochondrial	Mrps21	28S ribosomal protein S21, mitochondrial OS
29.1433	29.114	29.8778				6	6	6	57.6	57.6	57.6	14.308	0	20.758	2160500000	31	P58064	P58064	28S ribosomal protein S6, mitochondrial	Mrps6	28S ribosomal protein S6, mitochondrial OS
25.0003	23.3322	23.8569				5	5	5	8.3	8.3	8.3	96.4	0	6.3985	59317000	4	P58069	P58069	Ras GTPase-activating protein 2	Rasa2	Ras GTPase-activating protein 2 OS
27.7316	27.3783	27.0448				8	8	8	35	35	35	35.827	0	26.219	535780000	20	P58137	P58137	Acyl-coenzyme A thioesterase 8	Acot8	Acyl-coenzyme A thioesterase 8 OS
25.9527	25.956	25.493				3	3	3	16.7	16.7	16.7	37.066	0	9.4687	177260000	8	P58158	P58158	Galactosylgalactosylxylosylprotein 3-beta-glucuronosyltransferase 3	B3gat3	Galactosylgalactosylxylosylprotein 3-beta-glucuronosyltransferase 3 OS
NaN	22.0728	NaN				1	1	1	5.8	5.8	5.8	36.579	0.00033784	3.3243	4411400	2	P58196	P58196	Phospholipid scramblase 4	Plscr4	Phospholipid scramblase 4 OS
31.2096	30.9201	29.8871				15	15	15	56.1	56.1	56.1	51.599	0	80.33	5507900000	109	P58242	P58242	Acid sphingomyelinase-like phosphodiesterase 3b	Smpdl3b	Acid sphingomyelinase-like phosphodiesterase 3b OS
32.3158	31.7101	31.3203				35	35	35	54	54	54	95.313	0	294.27	11540000000	230	P58252	P58252	Elongation factor 2	Eef2	Elongation factor 2 OS
31.5322	30.2163	31.6321				38	38	38	50.3	50.3	50.3	111.34	0	258.96	7681300000	173	P58281;P58682	P58281	Dynamin-like 120 kDa protein, mitochondrial;Dynamin-like 120 kDa protein, form S1	Opa1	Dynamin-like 120 kDa protein, mitochondrial OS
22.796	21.6771	NaN				2	1	1	4.9	3.6	3.6	81.644	0.00064872	2.8152	10635000	2	P58404	P58404	Striatin-4	Strn4	Striatin-4 OS
23.9993	25.0225	23.231				3	3	3	12.6	12.6	12.6	29.266	0	4.891	60697000	5	P58466;P58465	P58466	Carboxy-terminal domain RNA polymerase II polypeptide A small phosphatase 1	Ctdsp1	Carboxy-terminal domain RNA polymerase II polypeptide A small phosphatase 1 OS
27.8766	27.4118	26.6698				10	10	10	30	30	30	59.43	0	49.605	531740000	16	P58742	P58742	Aladin	Aaas	Aladin OS
25.8229	24.3722	24.5631				5	5	5	18.6	18.6	18.6	56.202	0	8.3927	105860000	9	P58802	P58802	TBC1 domain family member 10A	Tbc1d10a	TBC1 domain family member 10A OS
22.6237	21.7253	NaN				1	1	1	1.8	1.8	1.8	103.47	0.00033715	3.3135	9930000	3	P58854	P58854	Gamma-tubulin complex component 3	Tubgcp3	Gamma-tubulin complex component 3 OS
25.3364	24.6683	23.4987				6	6	6	6.3	6.3	6.3	181.82	0	30.598	80880000	9	P58871	P58871	182 kDa tankyrase-1-binding protein	Tnks1bp1	182 kDa tankyrase-1-binding protein OS
29.5208	28.4681	29.9614				7	7	7	33.6	33.6	33.6	46.719	0	58.914	2187000000	28	P59017	P59017	Bcl-2-like protein 13	Bcl2l13	Bcl-2-like protein 13 OS
NaN	24.9211	25.6243				2	2	2	16.4	16.4	16.4	24.762	0	6.6861	83491000	6	P59041	P59041	DnaJ homolog subfamily C member 30	Dnajc30	DnaJ homolog subfamily C member 30 OS
26.6525	25.4307	25.8645				10	10	10	13.7	13.7	13.7	136.45	0	73.67	211810000	45	P59242	P59242	Cingulin	Cgn	Cingulin OS
25.4648	NaN	NaN				1	1	1	4.4	4.4	4.4	48.968	0.00095785	2.5915	46309000	1	P59325	P59325	Eukaryotic translation initiation factor 5	Eif5	Eukaryotic translation initiation factor 5 OS
25.5293	25.7564	22.7377				5	5	5	18.7	18.7	18.7	39.881	0	4.5579	112100000	4	P59481	P59481	VIP36-like protein	Lman2l	VIP36-like protein OS
27.5928	26.7886	26.4309				5	5	5	41.1	41.1	41.1	19.667	0	12.476	408820000	12	P59999	P59999	Actin-related protein 2/3 complex subunit 4	Arpc4	Actin-related protein 2/3 complex subunit 4 OS
28.7448	28.3654	28.4729				2	2	2	36.8	36.8	36.8	7.7412	0	20.605	1168200000	18	P60060	P60060	Protein transport protein Sec61 subunit gamma	Sec61g	Protein transport protein Sec61 subunit gamma OS
25.8646	23.3496	24.8302				3	3	3	14.9	14.9	14.9	50.213	0	14.4	101620000	6	P60122	P60122	RuvB-like 1	Ruvbl1	RuvB-like 1 OS
23.6313	NaN	22.1794				2	2	2	6.3	6.3	6.3	52.22	0.0015571	2.27	17744000	2	P60229	P60229	Eukaryotic translation initiation factor 3 subunit E	Eif3e	Eukaryotic translation initiation factor 3 subunit E OS
26.9926	25.4012	26.5045				6	4	4	29.5	20.8	20.8	37.497	0	14.383	273050000	6	P60335	P60335	Poly(rC)-binding protein 1	Pcbp1	Poly(rC)-binding protein 1 OS
25.803	26.5475	25.8292				3	3	3	3	3	3	133.42	0	5.7125	216250000	5	P60469;Q8BSS9	P60469;Q8BSS9	Liprin-alpha-3;Liprin-alpha-2	Ppfia3;Ppfia2	Liprin-alpha-3 OS;Liprin-alpha-2 OS
26.1329	27.3109	25.5964				6	6	5	53.8	53.8	44.4	13.667	0	17.424	290810000	19	P60521	P60521	Gamma-aminobutyric acid receptor-associated protein-like 2	Gabarapl2	Gamma-aminobutyric acid receptor-associated protein-like 2 OS
27.2393	28.1128	28.1518				1	1	1	21.5	21.5	21.5	8.1828	0	6.5167	746910000	7	P60603	P60603	Reactive oxygen species modulator 1	Romo1	Reactive oxygen species modulator 1 OS
26.314	27.278	26.2999				2	2	2	27.9	27.9	27.9	18.566	0	12.442	328780000	9	P60605	P60605	Ubiquitin-conjugating enzyme E2 G2	Ube2g2	Ubiquitin-conjugating enzyme E2 G2 OS
23.9538	23.4987	NaN				3	3	3	11	11	11	68.016	0	9.5647	28102000	7	P60670	P60670	Nuclear protein localization protein 4 homolog	Nploc4	Nuclear protein localization protein 4 homolog OS
29.0502	27.8374	28.1315				27	1	1	92.3	4.5	4.5	41.736	0	28.091	1089800000	14	P60710	P60710	Actin, cytoplasmic 1;Actin, cytoplasmic 1, N-terminally processed	Actb	Actin, cytoplasmic 1 OS
30.3116	29.4535	29.2564				8	7	7	53.9	48.2	48.2	21.258	0	36.808	2709100000	79	P60766	P60766	Cell division control protein 42 homolog	Cdc42	Cell division control protein 42 homolog OS
29.9106	28.8931	28.3572				14	14	13	48.3	48.3	44.3	46.153	0	72.88	1851500000	51	P60843;P10630	P60843	Eukaryotic initiation factor 4A-I	Eif4a1	Eukaryotic initiation factor 4A-I OS
27.8034	26.459	26.8694				3	3	3	25.2	25.2	25.2	13.373	0	22.175	449070000	13	P60867	P60867	40S ribosomal protein S20	Rps20	40S ribosomal protein S20 OS
28.1321	28.3084	27.0168				5	5	5	46	46	46	22.101	0	56.345	762380000	18	P60904	P60904	DnaJ homolog subfamily C member 5	Dnajc5	DnaJ homolog subfamily C member 5 OS
27.3601	26.344	26.8586				5	2	2	27.9	13	13	23.707	0	6.0339	379140000	8	P61021	P61021	Ras-related protein Rab-5B	Rab5b	Ras-related protein Rab-5B OS
27.7419	28.0769	27.1984				7	7	7	52.3	52.3	52.3	22.432	0	31.584	661610000	33	P61022	P61022	Calcineurin B homologous protein 1	Chp1	Calcineurin B homologous protein 1 OS
28.8549	28.6742	28.3204				7	6	6	34	28.5	28.5	22.541	0	98.132	1249000000	33	P61027	P61027	Ras-related protein Rab-10	Rab10	Ras-related protein Rab-10 OS
27.3289	26.7917	26.7477				4	2	2	21.3	12.6	12.6	23.603	0	5.8625	397440000	7	P61028	P61028	Ras-related protein Rab-8B	Rab8b	Ras-related protein Rab-8B OS
26.0191	24.6445	21.863				2	2	2	19.7	19.7	19.7	16.735	0	3.5861	98044000	3	P62838;P61079;Q6ZWY6;P61080	P62838;P61079;Q6ZWY6;P61080	Ubiquitin-conjugating enzyme E2 D2;Ubiquitin-conjugating enzyme E2 D3;Ubiquitin-conjugating enzyme E2 D2B;Ubiquitin-conjugating enzyme E2 D1	Ube2d2;Ube2d3;Ube2d2b;Ube2d1	Ubiquitin-conjugating enzyme E2 D2 OS;Ubiquitin-conjugating enzyme E2 D3 OS;Ubiquitin-conjugating enzyme E2 D2B OS;Ubiquitin-conjugating enzyme E2 D1 OS
23.8059	NaN	23.558				2	2	2	21.5	21.5	21.5	22.406	0.002759	2.082	27015000	3	P61087	P61087	Ubiquitin-conjugating enzyme E2 K	Ube2k	Ubiquitin-conjugating enzyme E2 K OS
26.8434	25.2722	25.8596				3	3	3	41.4	41.4	41.4	17.138	0	16.402	221810000	8	P61089	P61089	Ubiquitin-conjugating enzyme E2 N	Ube2n	Ubiquitin-conjugating enzyme E2 N OS
28.5529	27.5761	27.0584				9	9	9	32.5	32.5	32.5	44.76	0	34.28	733660000	26	P61161	P61161	Actin-related protein 2	Actr2	Actin-related protein 2 OS
24.2716	23.8646	NaN				3	1	1	11.7	4.5	4.5	42.613	0.0036309	1.8825	35527000	1	P61164	P61164	Alpha-centractin	Actr1a	Alpha-centractin OS
25.8669	26.9362	25.6771				1	1	1	10.1	10.1	10.1	9.0788	0.0033293	1.8872	243260000	8	P61166	P61166	Transmembrane protein 258	Tmem258	Transmembrane protein 258 OS
22.8298	24.5651	NaN				3	3	3	10.2	10.2	10.2	51.596	0.0018616	2.2345	32277000	4	P61202	P61202	COP9 signalosome complex subunit 2	Cops2	COP9 signalosome complex subunit 2 OS
28.6384	28.206	28.0491				7	7	3	54.7	54.7	26	20.697	0	46.254	1005200000	37	P84078;P61205;Q8BSL7	P84078;P61205;Q8BSL7	ADP-ribosylation factor 1;ADP-ribosylation factor 3;ADP-ribosylation factor 2	Arf1;Arf3;Arf2	ADP-ribosylation factor 1 OS;ADP-ribosylation factor 3 OS;ADP-ribosylation factor 2 OS
27.6015	27.3307	26.3405				7	7	7	61.9	61.9	61.9	20.411	0	51.754	457410000	25	P61211	P61211	ADP-ribosylation factor-like protein 1	Arl1	ADP-ribosylation factor-like protein 1 OS
28.409	25.85	25.4091				9	9	9	26.2	26.2	26.2	67.314	0	30.583	461450000	19	P61222	P61222	ATP-binding cassette sub-family E member 1	Abce1	ATP-binding cassette sub-family E member 1 OS
29.012	28.2526	27.5356				6	6	3	43.7	43.7	23.5	20.504	0	73.964	1055700000	28	P61226	P61226	Ras-related protein Rap-2b	Rap2b	Ras-related protein Rap-2b OS
26.3705	24.9362	26.5462				2	2	2	12.4	12.4	12.4	17.258	0	4.3961	216850000	12	P61255	P61255	60S ribosomal protein L26	Rpl26	60S ribosomal protein L26 OS
24.5647	24.6505	23.1651				8	2	2	43.3	17.3	17.3	23.461	0	9.9257	60557000	3	P61294	P61294	Ras-related protein Rab-6B	Rab6b	Ras-related protein Rab-6B OS
29.6533	29.1683	28.4674				5	5	5	42.6	42.6	42.6	15.798	0	10.813	1818800000	21	P61358	P61358	60S ribosomal protein L27	Rpl27	60S ribosomal protein L27 OS
26.4628	NaN	25.8263				3	3	3	41.3	41.3	41.3	10.275	0	4.612	151990000	4	P61514	P61514	60S ribosomal protein L37a	Rpl37a	60S ribosomal protein L37a OS
29.3318	29.1519	28.6936				7	7	6	18.3	18.3	16	52.264	0	69.29	1706300000	59	P61620	P61620	Protein transport protein Sec61 subunit alpha isoform 1	Sec61a1	Protein transport protein Sec61 subunit alpha isoform 1 OS
22.9681	24.0392	23.8537				6	3	2	48.9	20	12.2	20.396	0	4.8188	40603000	4	P61750	P61750	ADP-ribosylation factor 4	Arf4	ADP-ribosylation factor 4 OS
29.0058	29.7005	28.5221				3	3	3	28.3	28.3	28.3	12.497	0	14.226	1797000000	21	P61804	P61804	Dolichyl-diphosphooligosaccharide--protein glycosyltransferase subunit DAD1	Dad1	Dolichyl-diphosphooligosaccharide--protein glycosyltransferase subunit DAD1 OS
23.8852	22.1057	23.6806				1	1	1	12.6	12.6	12.6	10.871	0	3.6535	33452000	2	P61957;Q9Z172	P61957;Q9Z172	Small ubiquitin-related modifier 2;Small ubiquitin-related modifier 3	Sumo2;Sumo3	Small ubiquitin-related modifier 2 OS;Small ubiquitin-related modifier 3 OS
26.2271	25.5504	26.2295				2	2	2	50.6	50.6	50.6	9.1175	0	6.5877	206370000	9	P61961	P61961	Ubiquitin-fold modifier 1	Ufm1	Ubiquitin-fold modifier 1 OS
24.3917	24.7316	22.8341				1	1	1	10.1	10.1	10.1	18.733	0	13.064	57348000	3	P61967	P61967	AP-1 complex subunit sigma-1A	Ap1s1	AP-1 complex subunit sigma-1A OS
28.1529	27.1883	27.3583				10	10	10	31.7	31.7	31.7	50.976	0	44.261	623430000	20	P61979	P61979	Heterogeneous nuclear ribonucleoprotein K	Hnrnpk	Heterogeneous nuclear ribonucleoprotein K OS
27.2695	26.5151	25.6629				6	4	4	31.2	27.9	27.9	28.302	0	53.077	310820000	9	P61982	P61982	14-3-3 protein gamma;14-3-3 protein gamma, N-terminally processed	Ywhag	14-3-3 protein gamma OS
29.3627	28.5589	27.9383				9	9	7	40.2	40.2	27	23.399	0	56.376	1343000000	28	P62071	P62071	Ras-related protein R-Ras2	Rras2	Ras-related protein R-Ras2 OS
29.2124	28.3974	29.6086				6	6	6	45.6	45.6	45.6	10.333	0	74.958	1794200000	42	P62073	P62073	Mitochondrial import inner membrane translocase subunit Tim10	Timm10	Mitochondrial import inner membrane translocase subunit Tim10 OS
31.9407	31.201	32.5437				6	6	6	77.9	77.9	77.9	10.458	0	32.731	12852000000	45	P62075	P62075	Mitochondrial import inner membrane translocase subunit Tim13	Timm13	Mitochondrial import inner membrane translocase subunit Tim13 OS
28.2729	28.9503	29.2833				5	5	5	71.1	71.1	71.1	9.2864	0	14.463	1496400000	25	P62077	P62077	Mitochondrial import inner membrane translocase subunit Tim8 B	Timm8b	Mitochondrial import inner membrane translocase subunit Tim8 B OS
27.6012	25.6855	26.3243				5	5	5	39.2	39.2	39.2	22.127	0	14.746	341590000	9	P62082	P62082	40S ribosomal protein S7	Rps7	40S ribosomal protein S7 OS
28.1029	27.4991	27.1173				13	4	4	60.6	19.4	19.4	37.54	0	21.869	623580000	13	P62137	P62137	Serine/threonine-protein phosphatase PP1-alpha catalytic subunit	Ppp1ca	Serine/threonine-protein phosphatase PP1-alpha catalytic subunit OS
28.3325	26.4932	26.5133				12	4	4	55.4	21.4	21.4	37.186	0	10.613	528260000	7	P62141	P62141	Serine/threonine-protein phosphatase PP1-beta catalytic subunit	Ppp1cb	Serine/threonine-protein phosphatase PP1-beta catalytic subunit OS
25.5738	23.8456	NaN				3	3	3	12.5	12.5	12.5	49.184	0	17.334	65019000	5	P62192	P62192	26S protease regulatory subunit 4	Psmc1	26S proteasome regulatory subunit 4 OS
25.4307	26.8755	NaN				3	3	3	11.3	11.3	11.3	45.626	0	4.2176	168340000	2	P62196	P62196	26S protease regulatory subunit 8	Psmc5	26S proteasome regulatory subunit 8 OS
29.3652	27.4722	27.1724				9	9	9	45.7	45.7	45.7	24.205	0	89.568	1029000000	32	P62242	P62242	40S ribosomal protein S8	Rps8	40S ribosomal protein S8 OS
26.8634	26.8107	25.8125				4	4	4	29.2	29.2	29.2	14.839	0	8.2488	298740000	9	P62245	P62245	40S ribosomal protein S15a	Rps15a	40S ribosomal protein S15a OS
30.1039	28.9927	28.8074				12	12	10	59.2	59.2	52.2	29.174	0	100.67	2157800000	39	P62259	P62259	14-3-3 protein epsilon	Ywhae	14-3-3 protein epsilon OS
28.1957	26.2993	26.6276				4	4	4	29.1	29.1	29.1	16.273	0	13.225	493690000	14	P62264	P62264	40S ribosomal protein S14	Rps14	40S ribosomal protein S14 OS
25.1817	23.2076	23.7554				2	2	2	26.6	26.6	26.6	15.807	0	4.6102	61906000	4	P62267	P62267	40S ribosomal protein S23	Rps23	40S ribosomal protein S23 OS
26.6328	24.6792	25.1586				3	3	3	19.1	19.1	19.1	17.718	0	6.3717	168380000	8	P62270	P62270	40S ribosomal protein S18	Rps18	40S ribosomal protein S18 OS
27.6223	25.0143	24.9097				5	5	5	36.1	36.1	36.1	18.431	0	9.4834	272020000	11	P62281	P62281	40S ribosomal protein S11	Rps11	40S ribosomal protein S11 OS
29.469	28.2282	28.2334				5	5	5	29.8	29.8	29.8	17.222	0	11.29	1373100000	21	P62301	P62301	40S ribosomal protein S13	Rps13	40S ribosomal protein S13 OS
24.4753	21.9637	21.9802				1	1	1	12	12	12	10.803	0.0099882	1.5351	31550000	2	P62305	P62305	Small nuclear ribonucleoprotein E	Snrpe	Small nuclear ribonucleoprotein E OS
24.6955	23.966	23.6793				2	2	2	24.6	24.6	24.6	13.916	0	7.237	56991000	3	P62320	P62320	Small nuclear ribonucleoprotein Sm D3	Snrpd3	Small nuclear ribonucleoprotein Sm D3 OS
28.8051	28.3968	28.4539				6	6	6	60	60	60	20.082	0	50.827	1190100000	34	P62331	P62331	ADP-ribosylation factor 6	Arf6	ADP-ribosylation factor 6 OS
27.2751	25.8869	22.7892				4	4	4	19.5	19.5	19.5	44.172	0	18.49	231700000	10	P62334	P62334	26S protease regulatory subunit 10B	Psmc6	26S proteasome regulatory subunit 10B OS
26.8375	26.6808	26.3975				3	3	3	23.6	23.6	23.6	22.292	0	14.886	315900000	14	P62342	P62342	Selenoprotein T	Selt	Selenoprotein T OS
26.2617	25.2528	22.9459				3	3	3	18.5	18.5	18.5	41.021	0	17.726	128520000	7	P62482	P62482	Voltage-gated potassium channel subunit beta-2	Kcnab2	Voltage-gated potassium channel subunit beta-2 OS
21.1694	21.0447	NaN				2	1	1	7.2	3.4	3.4	49.387	0.00064725	2.8016	4521600	1	P62484	P62484	Abl interactor 2	Abi2	Abl interactor 2 OS
25.5542	24.3679	NaN				10	1	1	50	11.1	11.1	24.393	0.0027498	2.0243	70921000	4	P62492	P62492	Ras-related protein Rab-11A	Rab11a	Ras-related protein Rab-11A OS
22.4741	21.8099	22.4683				1	1	1	1.1	1.1	1.1	109.81	0	5.1611	15305000	1	P62500	P62500	TSC22 domain family protein 1	Tsc22d1	TSC22 domain family protein 1 OS
26.3315	24.1349	22.4637				2	2	2	34.4	34.4	34.4	10.99	0	3.6756	108650000	2	P62627	P62627	Dynein light chain roadblock-type 1	Dynlrb1	Dynein light chain roadblock-type 1 OS
29.2582	27.9634	28.1874				8	8	8	32.7	32.7	32.7	29.597	0	21.288	1209500000	29	P62702	P62702	40S ribosomal protein S4, X isoform	Rps4x	40S ribosomal protein S4, X isoform OS
28.2874	28.182	26.9969				8	8	8	37.5	37.5	37.5	20.732	0	19.44	766080000	18	P62717	P62717	60S ribosomal protein L18a	Rpl18a	60S ribosomal protein L18a OS
26.6133	26.0921	25.6708				4	4	4	26.8	26.8	26.8	17.018	0	5.9155	227610000	10	P62743	P62743	AP-2 complex subunit sigma	Ap2s1	AP-2 complex subunit sigma OS
24.8415	23.9973	NaN				4	2	2	35.7	22.4	22.4	22.123	0	5.9936	46810000	3	P62746	P62746	Rho-related GTP-binding protein RhoB	Rhob	Rho-related GTP-binding protein RhoB OS
23.3086	23.6806	21.4807				2	2	2	9.3	9.3	9.3	22.338	0.00064309	2.6895	26761000	4	P62748	P62748	Hippocalcin-like protein 1	Hpcal1	Hippocalcin-like protein 1 OS
28.0692	28.1192	27.9157				6	6	6	36.5	36.5	36.5	17.695	0	9.0133	826390000	13	P62751	P62751	60S ribosomal protein L23a	Rpl23a	60S ribosomal protein L23a OS
27.8929	25.4713	26.736				2	2	2	10.8	10.8	10.8	28.68	0	8.8163	407520000	8	P62754	P62754	40S ribosomal protein S6	Rps6	40S ribosomal protein S6 OS
24.4246	23.5896	24.3357				2	2	2	32.2	32.2	32.2	12.861	0	7.2364	56314000	3	P62774	P62774	Myotrophin	Mtpn	Myotrophin OS
32.293	30.523	31.8866				9	9	9	57.3	57.3	57.3	11.367	0	34.23	10775000000	65	P62806	P62806	Histone H4	Hist1h4a	Histone H4 OS
28.3935	27.7473	26.4789				9	9	9	34.1	34.1	34.1	56.55	0	43.534	671440000	32	P62814	P62814	V-type proton ATPase subunit B, brain isoform	Atp6v1b2	V-type proton ATPase subunit B, brain isoform OS
31.1721	30.4629	30.4817				9	9	5	59	59	36.6	22.677	0	47.432	5399000000	49	P62821;Q8K386	P62821	Ras-related protein Rab-1A	Rab1A	Ras-related protein Rab-1A OS
29.5242	28.3576	27.7268				7	7	7	36.1	36.1	36.1	24.423	0	15.852	1338100000	13	P62827;Q61820	P62827	GTP-binding nuclear protein Ran	Ran	GTP-binding nuclear protein Ran OS
29.0375	26.7991	28.1579				4	4	4	36.4	36.4	36.4	14.865	0	10.466	967250000	25	P62830	P62830	60S ribosomal protein L23	Rpl23	60S ribosomal protein L23 OS
27.4134	27.1949	26.3083				7	1	1	39.1	8.2	8.2	20.987	0	7.3366	415490000	5	P62835	P62835	Ras-related protein Rap-1A	Rap1a	Ras-related protein Rap-1A OS
26.2635	24.5158	25.34				2	2	2	26.9	26.9	26.9	17.04	0	3.6356	147020000	6	P62843	P62843	40S ribosomal protein S15	Rps15	40S ribosomal protein S15 OS
26.6967	24.9843	25.1697				3	3	3	28.6	28.6	28.6	15.423	0	6.9622	179710000	9	P62849	P62849	40S ribosomal protein S24	Rps24	40S ribosomal protein S24 OS
26.3894	24.5432	24.7964				2	2	2	14.4	14.4	14.4	13.742	0.00033738	3.3196	141490000	3	P62852	P62852	40S ribosomal protein S25	Rps25	40S ribosomal protein S25 OS
25.1636	22.6812	23.597				1	1	1	13	13	13	13.015	0	4.3936	56998000	4	P62855	P62855	40S ribosomal protein S26	Rps26	40S ribosomal protein S26 OS
25.3235	24.8027	24.7503				4	4	4	37.3	37.3	37.3	13.17	0	6.2153	99476000	11	P62869	P62869	Transcription elongation factor B polypeptide 2	Tceb2	Elongin-B OS
29.1873	28.9352	28.6107				14	8	8	56.8	35.6	35.6	37.377	0	69.142	1534500000	35	P62874;Q61011	P62874	Guanine nucleotide-binding protein G(I)/G(S)/G(T) subunit beta-1	Gnb1	Guanine nucleotide-binding protein G(I)/G(S)/G(T) subunit beta-1 OS
31.2869	30.7146	30.1358				15	15	9	60.3	60.3	39.1	37.331	0	124.77	5561800000	115	P62880;P29387	P62880	Guanine nucleotide-binding protein G(I)/G(S)/G(T) subunit beta-2	Gnb2	Guanine nucleotide-binding protein G(I)/G(S)/G(T) subunit beta-2 OS
29.0259	28.7646	28.0498				5	5	5	51.3	51.3	51.3	12.784	0	21.433	1280500000	28	P62889	P62889	60S ribosomal protein L30	Rpl30	60S ribosomal protein L30 OS
26.0936	26.5106	26.0517				1	1	1	19.6	19.6	19.6	6.4066	0.00033422	3.2122	236770000	4	P62892	P62892	60S ribosomal protein L39	Rpl39	60S ribosomal protein L39 OS
32.7803	32.037	33.1104				9	9	6	63.8	63.8	44.8	11.605	0	89.022	21056000000	121	P62897	P62897	Cytochrome c, somatic	Cycs	Cytochrome c, somatic OS
26.6867	NaN	NaN				1	1	1	11.2	11.2	11.2	14.463	0.0045235	1.8263	108020000	1	P62900	P62900	60S ribosomal protein L31	Rpl31	60S ribosomal protein L31 OS
29.7973	28.4731	28.0116				13	13	13	60.9	60.9	60.9	26.674	0	35.844	1576200000	38	P62908	P62908	40S ribosomal protein S3	Rps3	40S ribosomal protein S3 OS
27.9774	27.1621	26.9078				6	6	6	40.7	40.7	40.7	15.86	0	24.94	540370000	17	P62911;P17932	P62911	60S ribosomal protein L32	Rpl32	60S ribosomal protein L32 OS
28.0261	27.5821	27.2569				6	6	6	33.9	33.9	33.9	28.024	0	94.947	634640000	26	P62918	P62918	60S ribosomal protein L8	Rpl8	60S ribosomal protein L8 OS
28.2203	27.1481	27.5772				9	9	6	47.5	47.5	37.6	35.73	0	132.99	661700000	38	P62960;Q9Z2C8	P62960	Nuclease-sensitive element-binding protein 1	Ybx1	Nuclease-sensitive element-binding protein 1 OS
31.3897	31.1863	30.3098				10	10	9	64.6	64.6	58.9	21.45	0	72.151	6587800000	60	P63001;P60764;Q05144;Q8R527;Q9ER71	P63001;P60764;Q05144	Ras-related C3 botulinum toxin substrate 1;Ras-related C3 botulinum toxin substrate 3;Ras-related C3 botulinum toxin substrate 2	Rac1;Rac3;Rac2	Ras-related C3 botulinum toxin substrate 1 OS;Ras-related C3 botulinum toxin substrate 3 OS;Ras-related C3 botulinum toxin substrate 2 OS
24.6601	22.9671	22.6733				2	2	2	6.8	6.8	6.8	46.67	0	5.3996	41401000	5	P63005	P63005	Platelet-activating factor acetylhydrolase IB subunit alpha	Pafah1b1	Platelet-activating factor acetylhydrolase IB subunit alpha OS
33.3787	33.0366	32.9331				30	28	28	52.2	50.5	50.5	70.87	0	206.04	28179000000	238	P63017;P17156;Q61696;P16627;P17879	P63017	Heat shock cognate 71 kDa protein	Hspa8	Heat shock cognate 71 kDa protein OS
28.2713	27.7176	27.5878				3	3	3	38.8	38.8	38.8	11.48	0	70.265	746410000	11	P63024;P63044	P63024;P63044	Vesicle-associated membrane protein 3;Vesicle-associated membrane protein 2	Vamp3;Vamp2	Vesicle-associated membrane protein 3 OS;Vesicle-associated membrane protein 2 OS
28.4303	27.456	27.0839				4	4	4	40.1	40.1	40.1	19.462	0	26.034	688070000	19	P63028	P63028	Translationally-controlled tumor protein	Tpt1	Translationally-controlled tumor protein OS
28.1277	27.436	28.7328				4	4	4	47.7	47.7	47.7	12.454	0	26.019	920970000	26	P63030	P63030	Mitochondrial pyruvate carrier 1	Mpc1	Mitochondrial pyruvate carrier 1 OS
27.5609	27.0194	26.214				7	7	7	32.2	32.2	32.2	44.868	0	28.51	411870000	21	P63037	P63037	DnaJ homolog subfamily A member 1	Dnaja1	DnaJ homolog subfamily A member 1 OS
37.2339	36.5338	37.3573				72	72	72	89.4	89.4	89.4	60.955	0	323.31	437170000000	4178	P63038	P63038	60 kDa heat shock protein, mitochondrial	Hspd1	60 kDa heat shock protein, mitochondrial OS
24.2975	NaN	22.6533				2	2	2	22.6	22.6	22.6	25.053	0.0003375	3.3221	27217000	5	P63073	P63073	Eukaryotic translation initiation factor 4E	Eif4e	Eukaryotic translation initiation factor 4E OS
27.8367	28.7253	26.8498				2	2	2	31.6	31.6	31.6	15.808	0	15.281	804430000	19	P63082	P63082	V-type proton ATPase 16 kDa proteolipid subunit	Atp6v0c	V-type proton ATPase 16 kDa proteolipid subunit OS
27.2619	26.0831	25.1664				10	10	10	40.8	40.8	40.8	41.275	0	46.232	269680000	19	P63085	P63085	Mitogen-activated protein kinase 1	Mapk1	Mitogen-activated protein kinase 1 OS
29.809	29.4623	28.8035				13	13	3	60.1	60.1	14.6	36.983	0	69.948	2148800000	55	P63087	P63087	Serine/threonine-protein phosphatase PP1-gamma catalytic subunit	Ppp1cc	Serine/threonine-protein phosphatase PP1-gamma catalytic subunit OS
30.6793	30.1886	29.2998				16	15	15	48.5	45.7	45.7	45.663	0	85.576	3604100000	77	P63094;Q6R0H7;Q8CGK7	P63094;Q6R0H7	Guanine nucleotide-binding protein G(s) subunit alpha isoforms short;Guanine nucleotide-binding protein G(s) subunit alpha isoforms XLas	Gnas	Guanine nucleotide-binding protein G(s) subunit alpha isoforms short OS;Guanine nucleotide-binding protein G(s) subunit alpha isoforms XLas OS
28.4366	26.5	27.2821				9	7	7	49.8	42.4	42.4	27.771	0	61.969	621400000	22	P63101;O70456	P63101	14-3-3 protein zeta/delta	Ywhaz	14-3-3 protein zeta/delta OS
29.8538	27.7201	28.1651				9	9	8	50.2	50.2	44.7	24.893	0	78.959	1492300000	44	P63158	P63158	High mobility group protein B1	Hmgb1	High mobility group protein B1 OS
26.8964	25.4078	26.0765				3	3	1	49.4	49.4	24.7	10.366	0	152.8	240200000	7	P63168	P63168	Dynein light chain 1, cytoplasmic	Dynll1	Dynein light chain 1, cytoplasmic OS
27.4531	27.2098	26.2232				2	2	2	42.3	42.3	42.3	7.8501	0	10.11	417310000	5	P63213	P63213	Guanine nucleotide-binding protein G(I)/G(S)/G(O) subunit gamma-2	Gng2	Guanine nucleotide-binding protein G(I)/G(S)/G(O) subunit gamma-2 OS
30.7301	29.4471	28.7013				8	8	8	62.3	62.3	62.3	16.832	0	93.502	2949500000	56	P63242;Q8BGY2	P63242	Eukaryotic translation initiation factor 5A-1	Eif5a	Eukaryotic translation initiation factor 5A-1 OS
35.547	34.4656	34.2866				27	27	1	92.3	92.3	4.5	41.792	0	323.31	94880000000	692	P63260	P63260	Actin, cytoplasmic 2;Actin, cytoplasmic 2, N-terminally processed	Actg1	Actin, cytoplasmic 2 OS
28.0503	26.6271	26.1172				5	5	5	49.6	49.6	49.6	15.524	0	32.314	454390000	21	P63276	P63276	40S ribosomal protein S17	Rps17	40S ribosomal protein S17 OS
27.5114	26.5725	27.2537				5	5	5	60.8	60.8	60.8	18.007	0	28.961	451140000	12	P63280	P63280	SUMO-conjugating enzyme UBC9	Ube2i	SUMO-conjugating enzyme UBC9 OS
27.7159	27.3259	26.916				5	2	2	39.3	14.1	14.1	23.553	0	10.447	515330000	8	P63321	P63321	Ras-related protein Ral-A	Rala	Ras-related protein Ral-A OS
27.0429	26.3074	26.0716				6	6	6	59.1	59.1	59.1	14.525	0	13.525	291840000	15	P63323	P63323	40S ribosomal protein S12	Rps12	40S ribosomal protein S12 OS
26.9767	26.8167	26.494				4	4	4	32.7	32.7	32.7	18.916	0	13.463	344780000	23	P63325	P63325	40S ribosomal protein S10	Rps10	40S ribosomal protein S10 OS
28.3089	26.7784	26.4168				8	8	8	43.7	43.7	43.7	35.608	0	41.643	537220000	20	P63330;P62715	P63330;P62715	Serine/threonine-protein phosphatase 2A catalytic subunit alpha isoform;Serine/threonine-protein phosphatase 2A catalytic subunit beta isoform	Ppp2ca;Ppp2cb	Serine/threonine-protein phosphatase 2A catalytic subunit alpha isoform OS;Serine/threonine-protein phosphatase 2A catalytic subunit beta isoform OS
34.6994	33.9347	34.8875				26	26	26	82.7	82.7	82.7	29.82	0	245.52	76101000000	457	P67778	P67778	Prohibitin	Phb	Prohibitin OS
29.5477	28.6569	28.4664				7	7	7	54	54	54	24.942	0	39.051	1578900000	25	P67871	P67871	Casein kinase II subunit beta	Csnk2b	Casein kinase II subunit beta OS
30.2062	29.3267	29.7541				3	3	3	40.6	40.6	40.6	14.759	0	18.834	2817400000	10	P67984	P67984	60S ribosomal protein L22	Rpl22	60S ribosomal protein L22 OS
33.3084	31.9255	31.8534				16	2	2	39.3	7.2	7.2	42.019	0	24.837	18596000000	51	P68033;P68134;P63268;P62737	P68033;P68134;P63268;P62737	Actin, alpha cardiac muscle 1;Actin, alpha skeletal muscle;Actin, gamma-enteric smooth muscle;Actin, aortic smooth muscle	Actc1;Acta1;Actg2;Acta2	Actin, alpha cardiac muscle 1 OS;Actin, alpha skeletal muscle OS;Actin, gamma-enteric smooth muscle OS;Actin, aortic smooth muscle OS
27.3503	24.896	26.1715				2	2	2	24	24	24	17.861	0	12.112	277910000	10	P68037	P68037	Ubiquitin-conjugating enzyme E2 L3	Ube2l3	Ubiquitin-conjugating enzyme E2 L3 OS
30.3509	29.7653	28.9928				16	16	16	73.2	73.2	73.2	35.076	0	81.612	2816100000	57	P68040	P68040	Guanine nucleotide-binding protein subunit beta-2-like 1;Guanine nucleotide-binding protein subunit beta-2-like 1, N-terminally processed	Gnb2l1	Receptor of activated protein C kinase 1 OS
25.9026	24.9255	24.0562				4	2	2	20.8	13.5	13.5	27.778	0	9.4703	112040000	7	P68254	P68254	14-3-3 protein theta	Ywhaq	14-3-3 protein theta OS
25.1744	23.8872	23.8976				12	2	2	41.7	5.4	5.4	49.924	0.00065232	2.8528	69009000	2	P68368	P68368	Tubulin alpha-4A chain	Tuba4a	Tubulin alpha-4A chain OS
32.1451	30.5422	30.84				22	22	4	70.8	70.8	16	49.83	0	277.04	8235200000	122	P68372;Q9D6F9;CON__ENSEMBL:ENSBTAP00000025008;A2AQ07	P68372;Q9D6F9	Tubulin beta-4B chain;Tubulin beta-4A chain	Tubb4b;Tubb4a	Tubulin beta-4B chain OS;Tubulin beta-4A chain OS
32.0324	30.2668	30.4844				16	16	1	56.3	56.3	5.3	49.909	0	122.56	7186700000	124	P68373;Q9JJZ2	P68373;Q9JJZ2	Tubulin alpha-1C chain;Tubulin alpha-8 chain	Tuba1c;Tuba8	Tubulin alpha-1C chain OS;Tubulin alpha-8 chain OS
26.7223	25.6612	23.8541				7	5	5	31.7	28.5	28.5	28.211	0	29.338	178950000	12	P68510	P68510	14-3-3 protein eta	Ywhah	14-3-3 protein eta OS
30.6069	29.6209	29.2616				21	21	21	33.6	33.6	33.6	97.183	0	104.21	3104600000	99	P70168	P70168	Importin subunit beta-1	Kpnb1	Importin subunit beta-1 OS
24.9346	23.9485	24.3457				5	4	4	11.2	9.8	9.8	93.481	0	14.829	69577000	7	P70175	P70175	Disks large homolog 3	Dlg3	Disks large homolog 3 OS
27.9102	27.2044	26.2662				11	11	10	29.7	29.7	27.1	60.484	0	38.038	487580000	30	P70182;P70181	P70182	Phosphatidylinositol 4-phosphate 5-kinase type-1 alpha	Pip5k1a	Phosphatidylinositol 4-phosphate 5-kinase type-1 alpha OS
26.2105	27.3957	24.8899				9	9	9	14.5	14.5	14.5	119.15	0	32.958	285310000	14	P70193	P70193	Leucine-rich repeats and immunoglobulin-like domains protein 1	Lrig1	Leucine-rich repeats and immunoglobulin-like domains protein 1 OS
25.2812	26.1335	24.5117				11	11	11	9.6	9.6	9.6	211.1	0	27.495	138310000	16	P70206;Q80UG2;P70208;P70207	P70206	Plexin-A1	Plxna1	Plexin-A1 OS
30.535	30.1435	29.5027				55	55	49	30.3	30.3	28.4	304.27	0	237.45	3502500000	133	P70227	P70227	Inositol 1,4,5-trisphosphate receptor type 3	Itpr3	Inositol 1,4,5-trisphosphate receptor type 3 OS
27.0401	27.6638	26.4265				1	1	1	5.7	5.7	5.7	26.215	0	12.171	440840000	4	P70245	P70245	3-beta-hydroxysteroid-Delta(8),Delta(7)-isomerase	Ebp	3-beta-hydroxysteroid-Delta(8),Delta(7)-isomerase OS
23.894	25.1362	23.3639				4	4	4	8.8	8.8	8.8	89.542	0	14.323	63261000	9	P70275	P70275	Semaphorin-3E	Sema3e	Semaphorin-3E OS
24.0542	24.3047	21.5961				4	4	4	20.9	20.9	20.9	24.967	0	7.6102	41312000	5	P70280	P70280	Vesicle-associated membrane protein 7	Vamp7	Vesicle-associated membrane protein 7 OS
24.4455	25.3154	24.8374				3	3	3	10.9	10.9	10.9	52.227	0	4.6692	94579000	3	P70290	P70290	55 kDa erythrocyte membrane protein	Mpp1	55 kDa erythrocyte membrane protein OS
24.5065	26.4505	24.4164				3	3	3	17.1	17.1	17.1	46.121	0	12.926	137930000	8	P70295	P70295	Ancient ubiquitous protein 1	Aup1	Ancient ubiquitous protein 1 OS
27.3433	25.8664	25.5832				5	5	5	51.3	51.3	51.3	20.83	0	15.216	281720000	11	P70296	P70296	Phosphatidylethanolamine-binding protein 1;Hippocampal cholinergic neurostimulating peptide	Pebp1	Phosphatidylethanolamine-binding protein 1 OS
23.8547	25.544	22.0253				2	2	2	8	8	8	59.771	0	5.3884	68362000	2	P70297	P70297	Signal transducing adapter molecule 1	Stam	Signal transducing adapter molecule 1 OS
27.6931	27.5273	27.0486				8	8	8	19.9	19.9	19.9	77.566	0	85.849	549240000	23	P70302	P70302	Stromal interaction molecule 1	Stim1	Stromal interaction molecule 1 OS
NaN	NaN	NaN				1	1	1	3.2	3.2	3.2	65.514	0	7.5893	0	1	P70303	P70303	CTP synthase 2	Ctps2	CTP synthase 2 OS
23.0312	21.4926	22.1914				2	1	1	2.2	1	1	158.17	0.0030451	1.9762	16312000	1	P70335	P70335	Rho-associated protein kinase 1	Rock1	Rho-associated protein kinase 1 OS
25.8428	25.4345	24.284				9	9	8	10.5	10.5	9.3	160.58	0	21.399	125960000	13	P70336	P70336	Rho-associated protein kinase 2	Rock2	Rho-associated protein kinase 2 OS
27.4101	24.8772	25.7059				4	4	4	65.9	65.9	65.9	13.777	0	10.566	263890000	6	P70349	P70349	Histidine triad nucleotide-binding protein 1	Hint1	Histidine triad nucleotide-binding protein 1 OS
18.0435	22.9858	NaN				3	3	3	13.4	13.4	13.4	34.481	0.00094727	2.4262	8576300	3	P70362	P70362	Ubiquitin fusion degradation protein 1 homolog	Ufd1l	Ubiquitin recognition factor in ER-associated degradation protein 1 OS
21.697	22.8837	NaN				2	2	2	7.7	7.7	7.7	36.169	0.0030432	1.9692	11138000	2	P70372	P70372	ELAV-like protein 1	Elavl1	ELAV-like protein 1 OS
NaN	21.6021	23.4746				2	2	2	2.8	2.8	2.8	153.49	0.008585	1.6255	14840000	0	P70388	P70388	DNA repair protein RAD50	Rad50	DNA repair protein RAD50 OS
22.6408	NaN	NaN				1	1	1	0.7	0.7	0.7	290.71	0	3.72	6539800	2	P70398	P70398	Probable ubiquitin carboxyl-terminal hydrolase FAF-X	Usp9x	Probable ubiquitin carboxyl-terminal hydrolase FAF-X OS
19.5133	NaN	19.5816				1	1	1	0.9	0.9	0.9	212.73	0.0015557	2.2597	1532900	1	P70399	P70399	Tumor suppressor p53-binding protein 1	Tp53bp1	TP53-binding protein 1 OS
26.5995	25.0549	26.3235				7	7	7	18.7	18.7	18.7	77.268	0	36.698	220510000	15	P70403;P53564	P70403;P53564	Protein CASP;Homeobox protein cut-like 1	Cux1	Protein CASP OS;Homeobox protein cut-like 1 OS
32.4926	31.0434	32.1542				12	12	12	42.7	42.7	42.7	42.785	0	123.1	13036000000	124	P70404	P70404	Isocitrate dehydrogenase [NAD] subunit gamma 1, mitochondrial	Idh3g	Isocitrate dehydrogenase [NAD] subunit gamma 1, mitochondrial OS
28.5076	27.5677	27.1533				13	13	13	29.5	29.5	29.5	72.931	0	42.384	729830000	26	P70419;Q8C7U7	P70419	Polypeptide N-acetylgalactosaminyltransferase 3	Galnt3	Polypeptide N-acetylgalactosaminyltransferase 3 OS
23.5906	23.265	NaN				3	3	3	3.9	3.9	3.9	138.58	0	5.3549	22712000	5	P70424	P70424	Receptor tyrosine-protein kinase erbB-2	Erbb2	Receptor tyrosine-protein kinase erbB-2 OS
25.4039	26.9784	25.9598				12	12	12	27.2	27.2	27.2	82.063	0	44.289	241880000	19	P70428	P70428	Exostosin-2	Ext2	Exostosin-2 OS
25.5972	26.1059	24.2321				3	3	3	14.1	14.1	14.1	38.6	0	10.23	142680000	8	P70441	P70441	Na(+)/H(+) exchange regulatory cofactor NHE-RF1	Slc9a3r1	Na(+)/H(+) exchange regulatory cofactor NHE-RF1 OS
26.301	25.1241	25.5442				4	4	4	25.5	25.5	25.5	34.165	0	22.14	168180000	12	P70452	P70452	Syntaxin-4	Stx4	Syntaxin-4 OS
25.3203	24.0999	25.0035				4	4	4	16.5	16.5	16.5	39.666	0	19.889	93512000	12	P70460	P70460	Vasodilator-stimulated phosphoprotein	Vasp	Vasodilator-stimulated phosphoprotein OS
28.7736	27.8147	25.8528				8	8	8	18.3	18.3	18.3	60.775	0	38.779	755580000	24	P70665	P70665	Sialate O-acetylesterase;Sialate O-acetylesterase small subunit;Sialate O-acetylesterase large subunit	Siae	Sialate O-acetylesterase OS
27.3155	25.277	26.0069				9	9	9	24.2	24.2	24.2	66.682	0	24.43	275120000	13	P70698	P70698	CTP synthase 1	Ctps1	CTP synthase 1 OS
31.5867	31.0036	29.5011				26	26	26	38.9	38.9	38.9	106.25	0	149.46	6138000000	108	P70699	P70699	Lysosomal alpha-glucosidase	Gaa	Lysosomal alpha-glucosidase OS
30.2317	28.5353	28.5263				16	16	16	40.4	40.4	40.4	59.652	0	90.462	2036400000	57	P80313	P80313	T-complex protein 1 subunit eta	Cct7	T-complex protein 1 subunit eta OS
31.3213	29.2505	29.7338				22	22	22	52.3	52.3	52.3	57.477	0	192.86	4214700000	100	P80314	P80314	T-complex protein 1 subunit beta	Cct2	T-complex protein 1 subunit beta OS
30.3946	28.9557	29.2386				16	16	16	44.7	44.7	44.7	58.066	0	107.51	2565500000	60	P80315	P80315	T-complex protein 1 subunit delta	Cct4	T-complex protein 1 subunit delta OS
30.9205	28.9225	29.225				23	23	23	55.5	55.5	55.5	59.623	0	108.55	3168700000	86	P80316	P80316	T-complex protein 1 subunit epsilon	Cct5	T-complex protein 1 subunit epsilon OS
30.0877	29.0081	28.7363				15	15	15	47.3	47.3	47.3	58.004	0	90.269	2128100000	64	P80317;Q61390	P80317	T-complex protein 1 subunit zeta	Cct6a	T-complex protein 1 subunit zeta OS
31.2765	29.3276	29.7574				22	22	22	54.5	54.5	54.5	60.629	0	78.82	4182300000	68	P80318	P80318	T-complex protein 1 subunit gamma	Cct3	T-complex protein 1 subunit gamma OS
29.24	28.9267	27.61				15	15	15	46.7	46.7	46.7	50.304	0	104.05	1349200000	58	P81117	P81117	Nucleobindin-2;Nesfatin-1	Nucb2	Nucleobindin-2 OS
18.9368	NaN	NaN				1	1	1	1.6	1.6	1.6	136.76	0	9.3476	501800	1	P81122	P81122	Insulin receptor substrate 2	Irs2	Insulin receptor substrate 2 OS
NaN	23.0352	21.3371				2	2	2	12.2	12.2	12.2	34.872	0	12.823	11245000	4	P82349	P82349	Beta-sarcoglycan	Sgcb	Beta-sarcoglycan OS
26.0142	26.4474	25.1069				7	7	7	9.8	9.8	9.8	83.924	0	17.369	195410000	12	P83093	P83093	Stromal interaction molecule 2	Stim2	Stromal interaction molecule 2 OS
26.6999	25.4033	25.8331				1	1	1	8.5	8.5	8.5	12.441	0.0015567	2.2663	213170000	3	P83882	P83882	60S ribosomal protein L36a	Rpl36a	60S ribosomal protein L36a OS
27.2851	25.6527	24.8996				7	7	7	28.6	28.6	28.6	51.1	0	40.54	247590000	16	P83887;Q8VCK3	P83887;Q8VCK3	Tubulin gamma-1 chain;Tubulin gamma-2 chain	Tubg1;Tubg2	Tubulin gamma-1 chain OS;Tubulin gamma-2 chain OS
24.8243	24.7787	NaN				2	2	2	30.4	30.4	30.4	12.473	0	12.307	58489000	3	P83940	P83940	Transcription elongation factor B polypeptide 1	Tceb1	Elongin-C OS
25.0624	23.6595	24.2019				1	1	1	10.6	10.6	10.6	12.259	0	4.9994	67586000	3	P84089	P84089	Enhancer of rudimentary homolog	Erh	Enhancer of rudimentary homolog OS
29.9761	29.3376	29.0915				14	14	14	43	43	43	49.654	0	57.69	2306500000	51	P84091	P84091	AP-2 complex subunit mu	Ap2m1	AP-2 complex subunit mu OS
28.858	28.4539	27.7467				9	8	8	70.2	64.4	64.4	21.308	0	125.74	1079500000	38	P84096	P84096	Rho-related GTP-binding protein RhoG	Rhog	Rho-related GTP-binding protein RhoG OS
26.4504	25.5614	26.419				4	4	4	21.9	21.9	21.9	23.466	0	7.5853	230940000	7	P84099	P84099	60S ribosomal protein L19	Rpl19	60S ribosomal protein L19 OS
26.6288	25.3283	24.9718				2	2	1	14	14	5.5	19.329	0	4.3855	178800000	4	P84104	P84104	Serine/arginine-rich splicing factor 3	Srsf3	Serine/arginine-rich splicing factor 3 OS
23.3001	NaN	24.3479				2	1	1	30.1	23.5	23.5	15.388	0	9.6218	31680000	3	P84228	P84228	Histone H3.2	Hist1h3b	Histone H3.2 OS
28.2804	26.7581	28.2546				4	4	4	37.4	37.4	37.4	22.417	0	25.163	759770000	15	P85094	P85094	Isochorismatase domain-containing protein 2A, mitochondrial	Isoc2a	Isochorismatase domain-containing protein 2A OS
27.7065	28.1782	28.8563				11	11	11	53.5	53.5	53.5	35.217	0	99.985	1008700000	50	P97287	P97287	Induced myeloid leukemia cell differentiation protein Mcl-1 homolog	Mcl1	Induced myeloid leukemia cell differentiation protein Mcl-1 homolog OS
29.4908	29.7118	28.7828				7	7	7	18.1	18.1	18.1	44.373	0	70.779	2095600000	87	P97300	P97300	Neuroplastin	Nptn	Neuroplastin OS
24.1168	21.6831	22.953				1	1	1	11.3	11.3	11.3	15.072	0.00034118	3.4679	29679000	3	P97304	P97304	DNA-directed RNA polymerases I and III subunit RPAC2	Polr1d	DNA-directed RNA polymerases I and III subunit RPAC2 OS
21.0526	21.6593	22.4428				1	1	1	6.7	6.7	6.7	20.926	0.0065476	1.6951	11188000	3	P97314	P97314	Cysteine and glycine-rich protein 2	Csrp2	Cysteine and glycine-rich protein 2 OS
26.323	24.5003	24.5694				2	2	2	20.2	20.2	20.2	20.583	0	7.1543	132580000	2	P97315	P97315	Cysteine and glycine-rich protein 1	Csrp1	Cysteine and glycine-rich protein 1 OS
24.0426	22.1392	NaN				3	3	3	28.1	28.1	28.1	23.562	0	11.812	21899000	8	P97348	P97348	Rho-related GTP-binding protein RhoD	Rhod	Rho-related GTP-binding protein RhoD OS
28.5603	26.8572	26.9096				5	5	5	23.1	23.1	23.1	29.885	0	9.808	643470000	11	P97351	P97351	40S ribosomal protein S3a	Rps3a	40S ribosomal protein S3a OS
27.766	29.0268	27.7521				17	17	17	44.1	44.1	44.1	62.981	0	72.089	1001200000	47	P97363	P97363	Serine palmitoyltransferase 2	Sptlc2	Serine palmitoyltransferase 2 OS
30.4487	30.3595	29.5632				13	13	13	50.7	50.7	50.7	31.775	0	103.6	3636300000	78	P97370	P97370	Sodium/potassium-transporting ATPase subunit beta-3	Atp1b3	Sodium/potassium-transporting ATPase subunit beta-3 OS
22.2481	21.7302	NaN				1	1	1	5.6	5.6	5.6	28.673	0.0012583	2.3543	8460100	1	P97371	P97371	Proteasome activator complex subunit 1	Psme1	Proteasome activator complex subunit 1 OS
23.6714	NaN	NaN				2	2	2	9.6	9.6	9.6	27.057	0.0018628	2.2389	13360000	1	P97372	P97372	Proteasome activator complex subunit 2	Psme2	Proteasome activator complex subunit 2 OS
22.3482	20.1814	NaN				2	2	2	12	12	12	29.127	0.00886	1.5891	6528500	1	P97376	P97376	Protein FRG1	Frg1	Protein FRG1 OS
24.0542	22.9456	23.3897				3	3	3	11.2	11.2	11.2	54.087	0	6.5056	36489000	5	P97379	P97379	Ras GTPase-activating protein-binding protein 2	G3bp2	Ras GTPase-activating protein-binding protein 2 OS
25.91	24.2062	23.8158				2	2	2	5	5	5	54.079	0	5.1494	97171000	5	P97384	P97384	Annexin A11	Anxa11	Annexin A11 OS
24.3213	NaN	NaN				2	2	2	4.8	4.8	4.8	113.07	0	4.7296	20963000	2	P97386	P97386	DNA ligase 3	Lig3	DNA ligase 3 OS
23.6266	23.3764	22.8459				2	2	2	4.6	4.6	4.6	65.052	0.0033384	1.9288	31379000	3	P97390	P97390	Vacuolar protein sorting-associated protein 45	Vps45	Vacuolar protein sorting-associated protein 45 OS
23.1132	NaN	21.6518				1	1	1	4.7	4.7	4.7	35.915	0	17.901	12368000	2	P97429	P97429	Annexin A4	Anxa4	Annexin A4 OS
25.5308	26.8323	24.7887				10	10	10	20.6	20.6	20.6	109.96	0	36.704	196950000	12	P97432	P97432	Next to BRCA1 gene 1 protein	Nbr1	Next to BRCA1 gene 1 protein OS
31.9929	31.5354	32.3726				8	8	8	50.9	50.9	50.9	12.496	0	129.07	12947000000	61	P97450	P97450	ATP synthase-coupling factor 6, mitochondrial	Atp5j	ATP synthase-coupling factor 6, mitochondrial OS
27.2628	26.2658	25.5406				5	5	5	29.4	29.4	29.4	22.889	0	22.222	290530000	14	P97461	P97461	40S ribosomal protein S5;40S ribosomal protein S5, N-terminally processed	Rps5	40S ribosomal protein S5 OS
NaN	21.3194	22.4476				2	2	2	8.7	8.7	8.7	52.451	0	7.1311	8337000	2	P97465	P97465	Docking protein 1	Dok1	Docking protein 1 OS
22.3848	21.7856	21.0862				1	1	1	3.8	3.8	3.8	60.341	0	9.4146	11318000	5	P97471	P97471	Mothers against decapentaplegic homolog 4	Smad4	Mothers against decapentaplegic homolog 4 OS
NaN	22.6475	NaN				1	1	1	3.3	3.3	3.3	44.772	0	4.5176	6570300	1	P97477	P97477	Aurora kinase A	Aurka	Aurora kinase A OS
28.3428	27.8538	28.593				5	5	5	40.6	40.6	40.6	24.041	0	43.795	987890000	21	P97478	P97478	5-demethoxyubiquinone hydroxylase, mitochondrial	Coq7	5-demethoxyubiquinone hydroxylase, mitochondrial OS
30.2728	29.4426	30.3665				5	5	5	41.6	41.6	41.6	18.255	0	30.497	3411100000	75	P97493	P97493	Thioredoxin, mitochondrial	Txn2	Thioredoxin, mitochondrial OS
27.4002	26.0225	27.3608				9	9	9	18.2	18.2	18.2	88.25	0	35.826	417630000	23	P97742	P97742	Carnitine O-palmitoyltransferase 1, liver isoform	Cpt1a	Carnitine O-palmitoyltransferase 1, liver isoform OS
29.7479	28.8416	28.7044				10	10	10	38.4	38.4	38.4	39.947	0	53.057	1820100000	53	P97792	P97792	Coxsackievirus and adenovirus receptor homolog	Cxadr	Coxsackievirus and adenovirus receptor homolog OS
27.1801	26.3972	25.6792				12	12	12	14.4	14.4	14.4	163.16	0	50.98	294180000	23	P97798	P97798	Neogenin	Neo1	Neogenin OS
33.1272	32.5375	33.2121				25	25	25	63.3	63.3	63.3	54.356	0	220.18	25566000000	255	P97807	P97807	Fumarate hydratase, mitochondrial	Fh	Fumarate hydratase, mitochondrial OS
27.56	27.5213	26.2289				3	3	3	31.5	31.5	31.5	19.454	0	38.559	469160000	21	P97808	P97808	FXYD domain-containing ion transport regulator 5	Fxyd5	FXYD domain-containing ion transport regulator 5 OS
24.4819	24.7611	23.426				9	9	6	9.9	9.9	7.1	140.6	0	23.792	63134000	16	P97820;P83510	P97820	Mitogen-activated protein kinase kinase kinase kinase 4	Map4k4	Mitogen-activated protein kinase kinase kinase kinase 4 OS
25.7772	26.1868	24.1188				4	4	4	14.3	14.3	14.3	52.376	0	10.038	152110000	9	P97821	P97821	Dipeptidyl peptidase 1;Dipeptidyl peptidase 1 exclusion domain chain;Dipeptidyl peptidase 1 heavy chain;Dipeptidyl peptidase 1 light chain	Ctsc	Dipeptidyl peptidase 1 OS
27.3831	26.2626	27.1914				4	4	4	30.9	30.9	30.9	24.687	0	15.588	408810000	15	P97823	P97823	Acyl-protein thioesterase 1	Lypla1	Acyl-protein thioesterase 1 OS
26.1102	25.5409	26.1204				7	7	7	28.4	28.4	28.4	51.828	0	15.739	194210000	11	P97855	P97855	Ras GTPase-activating protein-binding protein 1	G3bp1	Ras GTPase-activating protein-binding protein 1 OS
23.715	24.1029	22.8482				2	2	2	15.8	15.8	15.8	35.882	0	5.3489	39338000	5	P97858	P97858	Solute carrier family 35 member B1	Slc35b1	Solute carrier family 35 member B1 OS
28.3846	27.455	28.3609				10	10	10	55.2	55.2	55.2	23.914	0	20.322	879170000	26	P97930	P97930	Thymidylate kinase	Dtymk	Thymidylate kinase OS
22.969	23.0302	23.7019				2	2	2	10.8	10.8	10.8	33.925	0	9.4108	30421000	5	P97931	P97931	Uracil-DNA glycosylase	Ung	Uracil-DNA glycosylase OS
27.1425	27.6844	27.107				11	11	11	27.3	27.3	27.3	82.311	0	32.755	508400000	27	P98078	P98078	Disabled homolog 2	Dab2	Disabled homolog 2 OS
26.2734	25.5808	26.92				8	8	8	24.2	24.2	24.2	62.607	0	15.923	258280000	21	P98083;Q61120	P98083	SHC-transforming protein 1	Shc1	SHC-transforming protein 1 OS
27.5127	27.4966	25.2062				15	15	15	28.9	28.9	28.9	76.869	0	38.903	419570000	23	P98192	P98192	Dihydroxyacetone phosphate acyltransferase	Gnpat	Dihydroxyacetone phosphate acyltransferase OS
23.5244	22.2269	21.4974				3	2	2	3.3	2.4	2.4	129.02	0	5.444	19935000	2	P98195	P98195	Probable phospholipid-transporting ATPase IIB	Atp9b	Probable phospholipid-transporting ATPase IIB OS
25.9261	23.9894	20.0642				4	4	4	6.6	6.6	6.6	135.5	0	5.794	81511000	3	P98197	P98197	Probable phospholipid-transporting ATPase IH	Atp11a	Probable phospholipid-transporting ATPase IH OS
30.3635	29.1102	29.0549				21	5	4	67.1	19.4	16	49.67	0	40.521	2518600000	40	P99024	P99024	Tubulin beta-5 chain	Tubb5	Tubulin beta-5 chain OS
24.7127	23.6608	22.6958				2	2	2	51.2	51.2	51.2	9.584	0.00033887	3.3608	47552000	3	P99025	P99025	GTP cyclohydrolase 1 feedback regulatory protein	Gchfr	GTP cyclohydrolase 1 feedback regulatory protein OS
25.0334	23.782	NaN				2	2	2	16.7	16.7	16.7	29.116	0	9.7629	48765000	6	P99026	P99026	Proteasome subunit beta type-4	Psmb4	Proteasome subunit beta type-4 OS
31.6725	30.7812	31.0695				8	8	8	85.2	85.2	85.2	11.651	0	103.1	7521600000	68	P99027	P99027	60S acidic ribosomal protein P2	Rplp2	60S acidic ribosomal protein P2 OS
32.1932	31.0301	32.572				6	6	6	66.3	66.3	66.3	10.435	0	97.796	13488000000	42	P99028	P99028	Cytochrome b-c1 complex subunit 6, mitochondrial	Uqcrh	Cytochrome b-c1 complex subunit 6, mitochondrial OS
31.6698	30.596	31.5327				11	11	11	46.2	46.2	46.2	21.897	0	51.792	8146000000	67	P99029	P99029	Peroxiredoxin-5, mitochondrial	Prdx5	Peroxiredoxin-5, mitochondrial OS
26.0397	24.5034	24.6623				3	3	3	20.4	20.4	20.4	33.177	0	18.121	119310000	8	Q00262	Q00262	Syntaxin-2	Stx2	Syntaxin-2 OS
25.9676	26.3152	25.5139				6	6	6	23.9	23.9	23.9	53.255	0	21.739	197020000	10	Q00493	Q00493	Carboxypeptidase E	Cpe	Carboxypeptidase E OS
22.6595	NaN	NaN				2	2	2	2.3	2.3	2.3	146.56	0.0012618	2.4019	6624900	3	Q00519	Q00519	Xanthine dehydrogenase/oxidase;Xanthine dehydrogenase;Xanthine oxidase	Xdh	Xanthine dehydrogenase/oxidase OS
24.7972	26.9216	25.004				9	9	9	19.5	19.5	19.5	102.45	0	37.435	189920000	13	Q00560	Q00560	Interleukin-6 receptor subunit beta	Il6st	Interleukin-6 receptor subunit beta OS
26.9835	26.1956	24.8899				11	11	11	26.2	26.2	26.2	59.262	0	21.641	240640000	18	Q00612;P97324;REV__P46662	Q00612	Glucose-6-phosphate 1-dehydrogenase X	G6pdx	Glucose-6-phosphate 1-dehydrogenase X OS
25.7391	26.07	22.754				4	4	4	6.9	6.9	6.9	73.606	0	12.118	133530000	10	Q00780	Q00780	Collagen alpha-1(VIII) chain;Vastatin	Col8a1	Collagen alpha-1(VIII) chain OS
28.3243	29.1967	27.8827				20	20	20	33.1	33.1	33.1	98.19	0	78.497	1198900000	65	Q00993;Q60805	Q00993	Tyrosine-protein kinase receptor UFO	Axl	Tyrosine-protein kinase receptor UFO OS
26.0404	25.3155	26.3613				5	5	3	4.7	4.7	2.9	172.79	0	17.218	196970000	13	Q01320	Q01320	DNA topoisomerase 2-alpha	Top2a	DNA topoisomerase 2-alpha OS
27.1193	26.3978	24.6162				13	11	11	27.8	23.7	23.7	86.161	0	20.978	259920000	17	Q01405	Q01405	Protein transport protein Sec23A	Sec23a	Protein transport protein Sec23A OS
28.3882	26.1213	27.6402				7	7	7	45.8	45.8	45.8	31.55	0	37.803	633510000	22	Q01730	Q01730	Ras suppressor protein 1	Rsu1	Ras suppressor protein 1 OS
30.6569	29.4318	29.7283				9	9	5	74.3	74.3	44.1	17.363	0	37.787	3306700000	59	Q01768	Q01768	Nucleoside diphosphate kinase B	Nme2	Nucleoside diphosphate kinase B OS
30.9362	30.6568	30.0034				33	33	33	64.4	64.4	64.4	89.321	0	197.21	4823700000	123	Q01853	Q01853	Transitional endoplasmic reticulum ATPase	Vcp	Transitional endoplasmic reticulum ATPase OS
26.623	26.2829	25.4734				1	1	1	7.4	7.4	7.4	28.793	0	32.343	231580000	8	Q02013	Q02013	Aquaporin-1	Aqp1	Aquaporin-1 OS
27.0259	23.9845	20.8144				7	7	7	12.6	12.6	12.6	117.81	0	16.189	155090000	8	Q02053;P31254	Q02053	Ubiquitin-like modifier-activating enzyme 1	Uba1	Ubiquitin-like modifier-activating enzyme 1 OS
31.2077	30.6925	29.8299				20	20	20	54.7	54.7	54.7	53.408	0	194.3	5169600000	140	Q02819	Q02819	Nucleobindin-1	Nucb1	Nucleobindin-1 OS
NaN	22.2907	21.1602				2	2	1	2.3	2.3	1	109.81	0	4.153	7474200	2	Q03137	Q03137	Ephrin type-A receptor 4	Epha4	Ephrin type-A receptor 4 OS
NaN	NaN	20.1148				1	1	1	2.4	2.4	2.4	84.389	0.00094817	2.4393	1135400	1	Q03141	Q03141	MAP/microtubule affinity-regulating kinase 3	Mark3	MAP/microtubule affinity-regulating kinase 3 OS
31.6199	31.3217	30.8403				30	30	30	44.3	44.3	44.3	108.85	0	212.69	7906600000	169	Q03145	Q03145	Ephrin type-A receptor 2	Epha2	Ephrin type-A receptor 2 OS
36.6361	35.9245	36.692				44	44	44	73.2	73.2	73.2	59.752	0	323.31	283040000000	1336	Q03265	Q03265	ATP synthase subunit alpha, mitochondrial	Atp5a1	ATP synthase subunit alpha, mitochondrial OS
24.5547	23.0534	21.7759				3	3	3	1.8	1.8	1.8	319.59	0	6.6264	36940000	6	Q04690	Q04690	Neurofibromin	Nf1	Neurofibromin OS
28.0628	27.2163	26.4505				10	9	9	37.2	35.7	35.7	60.629	0	53.201	528020000	33	Q04736	Q04736	Tyrosine-protein kinase Yes	Yes1	Tyrosine-protein kinase Yes OS
24.5976	21.4157	24.4012				2	2	2	3.7	3.7	3.7	90.875	0	5.1633	50341000	3	Q04750;Q8R4U6	Q04750;Q8R4U6	DNA topoisomerase 1;DNA topoisomerase I, mitochondrial	Top1;Top1mt	DNA topoisomerase 1 OS;DNA topoisomerase I, mitochondrial OS
21.1536	22.6451	24.2415				4	4	4	5.5	5.5	5.5	108.49	0	22.338	28726000	8	Q04857	Q04857	Collagen alpha-1(VI) chain	Col6a1	Collagen alpha-1(VI) chain OS
26.537	28.1445	25.4206				6	6	6	33.9	33.9	33.9	36.807	0	21.866	438990000	11	Q05117	Q05117	Tartrate-resistant acid phosphatase type 5	Acp5	Tartrate-resistant acid phosphatase type 5 OS
30.1524	30.0381	29.3124				16	16	16	70.8	70.8	70.8	38.113	0	142.47	2962600000	55	Q05186	Q05186	Reticulocalbin-1	Rcn1	Reticulocalbin-1 OS
27.2108	28.4516	27.9498				13	12	12	32.8	31.3	31.3	69.012	0	38.245	781690000	28	Q05769	Q05769	Prostaglandin G/H synthase 2	Ptgs2	Prostaglandin G/H synthase 2 OS
32.3503	30.8113	30.6067				68	68	68	32.7	32.7	32.7	398.29	0	323.31	8994700000	238	Q05793	Q05793	Basement membrane-specific heparan sulfate proteoglycan core protein;Endorepellin;LG3 peptide	Hspg2	Basement membrane-specific heparan sulfate proteoglycan core protein OS
27.2503	24.548	27.0313				4	4	4	47.4	47.4	47.4	15.137	0	34.453	321340000	10	Q05816	Q05816	Fatty acid-binding protein, epidermal	Fabp5	Fatty acid-binding protein, epidermal OS
29.9144	28.0858	30.0589				23	23	23	30.7	30.7	30.7	129.68	0	132.55	2415200000	71	Q05920	Q05920	Pyruvate carboxylase, mitochondrial	Pc	Pyruvate carboxylase, mitochondrial OS
25.2564	23.42	23.1491				5	5	5	8.4	8.4	8.4	137.61	0	10.521	60605000	6	Q05D44	Q05D44	Eukaryotic translation initiation factor 5B	Eif5b	Eukaryotic translation initiation factor 5B OS
23.2456	23.3178	25.0536				2	2	2	10.3	10.3	10.3	47.36	0	9.5443	55226000	7	Q06180	Q06180	Tyrosine-protein phosphatase non-receptor type 2	Ptpn2	Tyrosine-protein phosphatase non-receptor type 2 OS
31.406	31.11	31.9445				7	7	7	67.6	67.6	67.6	8.2355	0	21.912	9296000000	65	Q06185	Q06185	ATP synthase subunit e, mitochondrial	Atp5i	ATP synthase subunit e, mitochondrial OS
23.2055	24.3188	23.3361				2	2	2	13	13	13	22.807	0	4.4206	41188000	2	Q06186	Q06186	Proheparin-binding EGF-like growth factor;Heparin-binding EGF-like growth factor	Hbegf	Proheparin-binding EGF-like growth factor OS
27.1119	28.0094	26.3321				9	9	9	19.4	19.4	19.4	80.466	0	65.349	499700000	33	Q06335	Q06335	Amyloid-like protein 2	Aplp2	Amyloid-like protein 2 OS
25.0319	25.5825	24.5938				3	3	3	9.8	9.8	9.8	51.655	0	6.9791	109870000	6	Q06890	Q06890	Clusterin;Clusterin beta chain;Clusterin alpha chain	Clu	Clusterin OS
25.201	23.9651	NaN				2	2	2	6.7	6.7	6.7	49.925	0.00033613	3.2929	54949000	2	Q07076	Q07076	Annexin A7	Anxa7	Annexin A7 OS
29.9803	29.7403	28.331				34	34	34	21.9	21.9	21.9	273.81	0	195.08	2293700000	95	Q07113	Q07113	Cation-independent mannose-6-phosphate receptor	Igf2r	Cation-independent mannose-6-phosphate receptor OS
31.8579	30.957	32.0438				16	16	16	53.2	53.2	53.2	44.889	0	126.07	10404000000	121	Q07417	Q07417	Short-chain specific acyl-CoA dehydrogenase, mitochondrial	Acads	Short-chain specific acyl-CoA dehydrogenase, mitochondrial OS
26.0465	27.998	25.7471				10	10	10	24.4	24.4	24.4	64.49	0	36.607	393700000	19	Q07797	Q07797	Galectin-3-binding protein	Lgals3bp	Galectin-3-binding protein OS
28.0782	26.7923	28.0866				5	5	5	40.6	40.6	40.6	21.394	0	87.996	684650000	19	Q07813	Q07813	Apoptosis regulator BAX	Bax	Apoptosis regulator BAX OS
NaN	21.6878	NaN				2	2	2	4.6	4.6	4.6	68.3	0	4.1653	3378100	3	Q07832	Q07832	Serine/threonine-protein kinase PLK1	Plk1	Serine/threonine-protein kinase PLK1 OS
27.0255	25.5153	25.5616				3	3	3	15.1	15.1	15.1	33.155	0	6.1595	234100000	5	Q08093	Q08093	Calponin-2	Cnn2	Calponin-2 OS
23.9908	17.4387	23.2294				2	2	2	9.3	9.3	9.3	43.735	0	4.9288	26682000	3	Q08288	Q08288	Cell growth-regulating nucleolar protein	Lyar	Cell growth-regulating nucleolar protein OS
26.8904	26.5214	26.5112				9	9	9	15.3	15.3	15.3	91.736	0	59.068	316370000	24	Q08509	Q08509	Epidermal growth factor receptor kinase substrate 8	Eps8	Epidermal growth factor receptor kinase substrate 8 OS
23.6004	20.8505	22.1017				2	2	2	3.8	3.8	3.8	80.859	0	7.9045	19110000	2	Q08943	Q08943	FACT complex subunit SSRP1	Ssrp1	FACT complex subunit SSRP1 OS
30.1903	28.9589	28.4255				7	7	7	13.8	13.8	13.8	67.091	0	65.053	2107400000	31	Q09143	Q09143	High affinity cationic amino acid transporter 1	Slc7a1	High affinity cationic amino acid transporter 1 OS
25.1034	26.0044	24.023				4	4	4	14.3	14.3	14.3	59.211	0	20.748	120410000	10	Q09200	Q09200	Beta-1,4 N-acetylgalactosaminyltransferase 1	B4galnt1	Beta-1,4 N-acetylgalactosaminyltransferase 1 OS
24.3822	22.1676	21.8707				3	3	3	4.1	4.1	4.1	138.56	0	7.2275	30412000	5	Q0GNC1	Q0GNC1	Inverted formin-2	Inf2	Inverted formin-2 OS
21.5529	NaN	21.8062				1	1	1	2.9	2.9	2.9	85.764	0	4.582	6743600	1	Q0P5V9	Q0P5V9	Solute carrier family 45 member 4	Slc45a4	Solute carrier family 45 member 4 OS
26.2122	25.4966	24.4003				2	2	2	1.2	1.2	1.2	217.64	0.0039287	1.8558	147230000	5	Q0VAV2	Q0VAV2	Exophilin-5	Exph5	Exophilin-5 OS
24.1297	21.1401	25.2539				2	2	2	16.6	16.6	16.6	17.987	0	6.6116	60676000	3	Q0VG49	Q0VG49	Uncharacterized protein C15orf61 homolog		Uncharacterized protein C15orf61 homolog OS
23.8739	22.9533	22.2347				4	4	4	3.4	3.4	3.4	200.8	0	7.4726	28430000	3	Q0VGY8	Q0VGY8	Protein TANC1	Tanc1	Protein TANC1 OS
28.3811	27.5062	28.1136				16	16	16	26.5	26.5	26.5	103.32	0	57.786	830650000	38	Q11011	Q11011	Puromycin-sensitive aminopeptidase	Npepps	Puromycin-sensitive aminopeptidase OS
22.929	23.5268	NaN				1	1	1	1.3	1.3	1.3	131.11	0.00065189	2.8502	20072000	2	Q148V8	Q148V8	Protein FAM83H	Fam83h	Protein FAM83H OS
26.395	24.909	25.2528				6	6	6	37.8	37.8	37.8	38.076	0	34.253	159730000	11	Q14AI6	Q14AI6	RNA pseudouridylate synthase domain-containing protein 3	Rpusd3	RNA pseudouridylate synthase domain-containing protein 3 OS
31.1336	30.712	31.4879				27	27	27	47.4	47.4	47.4	77.795	0	141.66	7126300000	132	Q14C51	Q14C51	Pentatricopeptide repeat domain-containing protein 3, mitochondrial	Ptcd3	Pentatricopeptide repeat domain-containing protein 3, mitochondrial OS
31.0127	30.171	31.0776				25	25	25	40.3	40.3	40.3	106.78	0	270.39	5641500000	120	Q14CH7	Q14CH7	Alanine--tRNA ligase, mitochondrial	Aars2	Alanine--tRNA ligase, mitochondrial OS
25.4281	24.173	25.5638				9	9	9	16.6	16.6	16.6	85.451	0	19.717	113660000	11	Q1HFZ0	Q1HFZ0	tRNA (cytosine(34)-C(5))-methyltransferase	Nsun2	tRNA (cytosine(34)-C(5))-methyltransferase OS
24.8977	26.5578	24.9829				7	7	7	11.6	11.6	11.6	104.2	0	13.553	163200000	7	Q2HXL6	Q2HXL6	ER degradation-enhancing alpha-mannosidase-like protein 3	Edem3	ER degradation-enhancing alpha-mannosidase-like protein 3 OS
23.7679	21.6995	23.5772				1	1	1	1.3	1.3	1.3	124.49	0.010006	1.5585	30204000	1	Q2KN98	Q2KN98	Cytospin-A	Specc1l	Cytospin-A OS
24.6663	23.4339	NaN				1	1	1	4.5	4.5	4.5	48.063	0	5.2202	37958000	2	Q91VK1;Q2L4X1	Q91VK1;Q2L4X1	Basic leucine zipper and W2 domain-containing protein 2	Bzw2	Basic leucine zipper and W2 domain-containing protein 2 OS;Basic leucine zipper and W2 domain-containing protein 2 OS
26.5552	26.4215	23.9467				7	7	7	23.8	23.8	23.8	54.257	0	17.209	204660000	13	Q2TBE6	Q2TBE6	Phosphatidylinositol 4-kinase type 2-alpha	Pi4k2a	Phosphatidylinositol 4-kinase type 2-alpha OS
27.2811	26.4184	27.5163				5	5	5	19.4	19.4	19.4	54.208	0	28.196	444740000	23	Q2TPA8	Q2TPA8	Hydroxysteroid dehydrogenase-like protein 2	Hsdl2	Hydroxysteroid dehydrogenase-like protein 2 OS
24.6996	21.7005	NaN				2	2	2	11	11	11	61.23	0.00095208	2.5051	30655000	2	Q2YDW2	Q2YDW2	Protein misato homolog 1	Msto1	Protein misato homolog 1 OS
NaN	24.5524	NaN				2	2	2	8.6	8.6	8.6	50.656	0	9.2429	24605000	5	Q31125	Q31125	Zinc transporter SLC39A7	Slc39a7	Zinc transporter SLC39A7 OS
24.3384	24.4986	23.6323				4	4	3	8.1	8.1	6.2	76.278	0	14.766	57919000	10	Q32NY4	Q32NY4	Metal transporter CNNM3	Cnnm3	Metal transporter CNNM3 OS
27.5983	26.3022	28.6039				8	8	8	35.7	35.7	35.7	45.894	0	34.696	693920000	18	Q33DR2	Q33DR2	Decaprenyl-diphosphate synthase subunit 1	Pdss1	Decaprenyl-diphosphate synthase subunit 1 OS
28.9376	28.3538	29.7177				17	17	17	58.6	58.6	58.6	43.98	0	112.28	1740100000	56	Q33DR3	Q33DR3	Decaprenyl-diphosphate synthase subunit 2	Pdss2	Decaprenyl-diphosphate synthase subunit 2 OS
22.9775	23.7441	NaN				3	3	3	6.8	6.8	6.8	88.796	0	17.216	22309000	4	Q3B7Z2	Q3B7Z2	Oxysterol-binding protein 1	Osbp	Oxysterol-binding protein 1 OS
28.6769	28.1254	29.271				9	9	9	40.3	40.3	40.3	31.231	0	34.464	1369800000	34	Q3KNM2	Q3KNM2	E3 ubiquitin-protein ligase MARCH5	2019-03-05	E3 ubiquitin-protein ligase MARCH5 OS
29.2686	28.2695	29.2233				9	9	9	66.8	66.8	66.8	22.753	0	45.311	1597100000	31	Q3SXD3	Q3SXD3	HD domain-containing protein 2	Hddc2	HD domain-containing protein 2 OS
24.3673	23.4646	20.4579				3	3	3	4	4	4	118	0	9.265	34657000	9	Q3TAA7	Q3TAA7	Serine/threonine-protein kinase 11-interacting protein	Stk11ip	Serine/threonine-protein kinase 11-interacting protein OS
27.4548	26.9952	27.3975				4	4	4	34.1	34.1	34.1	27.052	0	19.44	494520000	8	Q3TAS6	Q3TAS6	ER membrane protein complex subunit 10	Emc10	ER membrane protein complex subunit 10 OS
26.9993	27.1335	26.8496				5	5	5	18.5	18.5	18.5	42.829	0	44.616	402310000	18	Q3TBT3	Q3TBT3	Stimulator of interferon genes protein	Tmem173	Stimulator of interferon genes protein OS
31.9876	30.73	31.9952				8	8	8	50.4	50.4	50.4	29.395	0	110.03	10320000000	85	Q3TBW2	Q3TBW2	39S ribosomal protein L10, mitochondrial	Mrpl10	39S ribosomal protein L10, mitochondrial OS
26.819	25.6461	26.2734				5	5	5	25.8	25.8	25.8	30.509	0	15.999	252010000	14	Q3TC33	Q3TC33	Coiled-coil domain-containing protein 127	Ccdc127	Coiled-coil domain-containing protein 127 OS
20.1443	NaN	NaN				1	1	1	1.7	1.7	1.7	86.769	0.00065359	2.8793	1158900	1	Q3TC46	Q3TC46	Protein PAT1 homolog 1	Patl1	Protein PAT1 homolog 1 OS
25.8864	24.298	26.2098				2	2	2	15	15	15	34.69	0	3.9484	160260000	4	Q3TC72	Q3TC72	Fumarylacetoacetate hydrolase domain-containing protein 2A	Fahd2	Fumarylacetoacetate hydrolase domain-containing protein 2A OS
27.386	28.2495	25.56				11	11	11	28.1	28.1	28.1	66.289	0	42.53	543980000	23	Q3TCN2	Q3TCN2	Putative phospholipase B-like 2;Putative phospholipase B-like 2 28 kDa form;Putative phospholipase B-like 2 40 kDa form;Putative phospholipase B-like 2 15 kDa form	Plbd2	Putative phospholipase B-like 2 OS
24.3717	25.8889	22.323				3	3	3	8.7	8.7	8.7	63.823	0	5.315	89087000	4	Q3TD49	Q3TD49	Signal peptide peptidase-like 2B	Sppl2b	Signal peptide peptidase-like 2B OS
30.7975	30.0413	30.663				18	18	18	64.9	64.9	64.9	52.471	0	94.765	4671300000	96	Q3TDN2	Q3TDN2	FAS-associated factor 2	Faf2	FAS-associated factor 2 OS
28.0654	28.7608	27.3914				11	10	10	17	16.2	16.2	93.245	0	23.331	911770000	30	Q3TDQ1	Q3TDQ1	Dolichyl-diphosphooligosaccharide--protein glycosyltransferase subunit STT3B	Stt3b	Dolichyl-diphosphooligosaccharide--protein glycosyltransferase subunit STT3B OS
19.0344	23.3195	18.4878				2	2	2	13.7	13.7	13.7	29.494	0.00033478	3.2276	11372000	5	Q3TEW6	Q3TEW6	Myelin protein zero-like protein 1	Mpzl1	Myelin protein zero-like protein 1 OS
27.0504	28.0236	26.6705				10	10	10	30.9	30.9	30.9	59.743	0	49.512	518660000	25	Q3TFD2	Q3TFD2	Lysophosphatidylcholine acyltransferase 1	Lpcat1	Lysophosphatidylcholine acyltransferase 1 OS
26.6752	26.0533	25.0808				4	4	4	31.6	31.6	31.6	21.681	0	30.563	212280000	7	Q3TFQ1	Q3TFQ1	SPRY domain-containing protein 7	Spryd7	SPRY domain-containing protein 7 OS
29.9977	28.9446	29.2083				6	6	6	45.3	45.3	45.3	19.779	0	46.994	2208900000	18	Q3THE2;Q9CQ19	Q3THE2;Q9CQ19	Myosin regulatory light chain 12B;Myosin regulatory light polypeptide 9	Myl12b;Myl9	Myosin regulatory light chain 12B OS;Myosin regulatory light polypeptide 9 OS
18.632	17.0717	17.8363				1	1	1	5.5	5.5	5.5	57.241	0	3.7611	778040	2	Q3THK3	Q3THK3	General transcription factor IIF subunit 1	Gtf2f1	General transcription factor IIF subunit 1 OS
27.08	26.5121	27.2534				6	6	6	15.3	15.3	15.3	67.513	0	13.022	397560000	15	Q3TIU4	Q3TIU4	2,5-phosphodiesterase 12	Pde12	2,5-phosphodiesterase 12 OS
24.1297	23.2826	NaN				1	1	1	4.9	4.9	4.9	48.327	0.0082963	1.63	28558000	1	Q3TIV5	Q3TIV5	Zinc finger CCCH domain-containing protein 15	Zc3h15	Zinc finger CCCH domain-containing protein 15 OS
28.2136	26.7979	27.4592				7	7	7	14.6	14.6	14.6	114.32	0	45.853	612470000	21	Q3TJ91	Q3TJ91	Lethal(2) giant larvae protein homolog 2	Llgl2	Lethal(2) giant larvae protein homolog 2 OS
25.4348	21.7864	24.1437				2	2	2	4.8	4.8	4.8	50.118	0.00033557	3.252	67507000	3	Q3TJD7	Q3TJD7	PDZ and LIM domain protein 7	Pdlim7	PDZ and LIM domain protein 7 OS
24.078	24.9775	25.3215				2	2	2	7.6	7.6	7.6	55.055	0	3.9269	92676000	4	Q3TJZ6	Q3TJZ6	Protein FAM98A	Fam98a	Protein FAM98A OS
17.8613	17.2675	18.6247				2	2	2	2.5	2.5	2.5	181.43	0.00033367	3.2007	800100	3	Q3TKT4	Q3TKT4	Transcription activator BRG1	Smarca4	Transcription activator BRG1 OS
26.1268	27.1756	27.9869				7	7	7	25.8	25.8	25.8	45.863	0	25.725	490870000	14	Q3TL26	Q3TL26	Dimethyladenosine transferase 2, mitochondrial	Tfb2m	Dimethyladenosine transferase 2, mitochondrial OS
24.5255	20.4178	22.7646				3	3	3	4.6	4.6	4.6	107.83	0	9.5708	32676000	8	Q3TL44	Q3TL44	NLR family member X1	Nlrx1	NLR family member X1 OS
22.6818	22.1397	23.0517				2	2	2	1.3	1.3	1.3	310.89	0	8.481	20044000	3	Q3TLH4	Q3TLH4	Protein PRRC2C	Prrc2c	Protein PRRC2C OS
30.1454	29.8809	29.9839				10	10	10	42.9	42.9	42.9	31.852	0	105.31	3238000000	54	Q3TLP5	Q3TLP5	Enoyl-CoA hydratase domain-containing protein 2, mitochondrial	Echdc2	Enoyl-CoA hydratase domain-containing protein 2, mitochondrial OS
28.1419	27.4078	26.2532				10	10	10	23.4	23.4	23.4	77.774	0	27.507	554240000	22	Q3TMX7	Q3TMX7	Sulfhydryl oxidase 2	Qsox2	Sulfhydryl oxidase 2 OS
24.0508	22.7493	20.5775				4	4	4	7.3	7.3	7.3	108.29	0	22.842	25994000	7	Q3TN34	Q3TN34	MICAL-like protein 2	Micall2	MICAL-like protein 2 OS
21.1622	20.8272	NaN				1	1	1	2.7	2.7	2.7	81.737	0	5.1232	4207100	2	Q3TPX4	Q3TPX4	Exocyst complex component 5	Exoc5	Exocyst complex component 5 OS
28.9889	28.5582	29.0014				8	8	8	30.6	30.6	30.6	54.177	0	50.453	1465400000	28	Q3TQB2	Q3TQB2	FAD-dependent oxidoreductase domain-containing protein 1	Foxred1	FAD-dependent oxidoreductase domain-containing protein 1 OS
25.7037	25.0491	25.9358				3	3	3	4.9	4.9	4.9	149.54	0	23.934	153550000	12	Q3TRM4	Q3TRM4	Neuropathy target esterase	Pnpla6	Neuropathy target esterase OS
30.5269	29.5307	30.4912				16	16	16	58.5	58.5	58.5	37.827	0	85.093	3832000000	68	Q3TUH1	Q3TUH1	Phosphatidate cytidylyltransferase, mitochondrial	Tamm41	Phosphatidate cytidylyltransferase, mitochondrial OS
26.0085	24.9527	24.1407				8	8	8	18.3	18.3	18.3	81.163	0	14.375	118470000	13	Q3TVI8	Q3TVI8	Pre-B-cell leukemia transcription factor-interacting protein 1	Pbxip1	Pre-B-cell leukemia transcription factor-interacting protein 1 OS
25.6623	24.4081	23.8722				3	3	3	8.5	8.5	8.5	56.613	0	6.418	90719000	5	Q3TW96;Q6P549	Q3TW96	UDP-N-acetylhexosamine pyrophosphorylase-like protein 1	Uap1l1	UDP-N-acetylhexosamine pyrophosphorylase-like protein 1 OS
27.2134	26.4083	25.0684				3	3	3	26.8	26.8	26.8	30.047	0	5.3664	279860000	10	Q3TWL2	Q3TWL2	Type 1 phosphatidylinositol 4,5-bisphosphate 4-phosphatase	Tmem55b	Type 1 phosphatidylinositol 4,5-bisphosphate 4-phosphatase OS
22.0014	22.0408	NaN				3	2	2	4.6	3	3	96.703	0.00065595	2.9242	8512900	5	Q3TWN3	Q3TWN3	Metal transporter CNNM2	Cnnm2	Metal transporter CNNM2 OS
NaN	NaN	NaN				1	1	1	2.1	2.1	2.1	39.025	0.0012539	2.3112	0	1	Q3TWW8	Q3TWW8	Serine/arginine-rich splicing factor 6	Srsf6	Serine/arginine-rich splicing factor 6 OS
26.8979	24.8428	24.7115				8	8	8	15.5	15.5	15.5	105.73	0	21.086	182610000	9	Q3TXS7	Q3TXS7	26S proteasome non-ATPase regulatory subunit 1	Psmd1	26S proteasome non-ATPase regulatory subunit 1 OS
18.5376	22.2272	20.5124				2	2	2	6.5	6.5	6.5	46.202	0.0027616	2.1057	6785800	2	Q3TXX3	Q3TXX3	Protrudin	Zfyve27	Protrudin OS
22.8125	22.8345	22.0841				2	2	2	2.1	2.1	2.1	160.51	0	3.6378	19291000	3	Q3TYD6	Q3TYD6	Serine/threonine-protein kinase LMTK2	Lmtk2	Serine/threonine-protein kinase LMTK2 OS
25.8707	26.1668	25.1247				2	2	2	11.2	11.2	11.2	20.921	0	3.9178	173270000	4	Q3TYS2	Q3TYS2	Uncharacterized protein C17orf62 homolog		Uncharacterized protein C17orf62 homolog OS
NaN	NaN	NaN				1	1	1	4.6	4.6	4.6	25.931	0.003046	1.9795	0	1	Q3TYX2	Q3TYX2	LRRN4 C-terminal-like protein	Lrrn4cl	LRRN4 C-terminal-like protein OS
25.8799	25.7	25.2511				5	5	5	17.7	17.7	17.7	55.269	0	14.191	156190000	8	Q3TZM9	Q3TZM9	GDP-Man:Man(3)GlcNAc(2)-PP-Dol alpha-1,2-mannosyltransferase	Alg11	GDP-Man:Man(3)GlcNAc(2)-PP-Dol alpha-1,2-mannosyltransferase OS
24.548	26.025	26.9787				3	3	3	16.6	16.6	16.6	35.063	0	3.5541	225060000	5	Q3TZX3;Q922G0	Q3TZX3	Solute carrier family 25 member 33	Slc25a33	Solute carrier family 25 member 33 OS
30.9235	30.0307	29.9994				21	21	21	36.6	36.6	36.6	94.138	0	170.86	4206700000	100	Q3TZZ7	Q3TZZ7	Extended synaptotagmin-2	Esyt2	Extended synaptotagmin-2 OS
25.8625	23.8882	25.3658				5	5	5	12.2	12.2	12.2	76.775	0	38.023	119770000	11	Q3U0V1	Q3U0V1	Far upstream element-binding protein 2	Khsrp	Far upstream element-binding protein 2 OS
29.7413	29.0783	30.0246				22	22	22	46	46	46	65.335	0	104.56	2556500000	65	Q3U186	Q3U186	Probable arginine--tRNA ligase, mitochondrial	Rars2	Probable arginine--tRNA ligase, mitochondrial OS
23.5315	22.4972	NaN				2	2	2	1.7	1.7	1.7	126.85	0.0012488	2.2884	18045000	4	Q3U1J4	Q3U1J4	DNA damage-binding protein 1	Ddb1	DNA damage-binding protein 1 OS
28.9435	28.2228	28.8915				20	20	20	32.3	32.3	32.3	118.46	0	64.001	1327500000	52	Q3U2A8	Q3U2A8	Valine--tRNA ligase, mitochondrial	Vars2	Valine--tRNA ligase, mitochondrial OS
22.8937	23.3433	20.1842				4	4	4	15	15	15	42.552	0	5.5538	19626000	5	Q3U2C5	Q3U2C5	E3 ubiquitin-protein ligase RNF149	Rnf149	E3 ubiquitin-protein ligase RNF149 OS
NaN	23.4863	22.4591				3	3	3	3.1	3.1	3.1	118.78	0	6.49	17516000	5	Q3U2P1	Q3U2P1	Protein transport protein Sec24A	Sec24a	Protein transport protein Sec24A OS
27.803	27.053	29.0839				12	12	12	33	33	33	52.06	0	39.425	942430000	23	Q3U2U7	Q3U2U7	Methyltransferase-like protein 17, mitochondrial	Mettl17	Methyltransferase-like protein 17, mitochondrial OS
24.79	25.4636	23.2706				5	5	5	11.3	11.3	11.3	65.877	0	11.622	85400000	6	Q3U3R4	Q3U3R4	Lipase maturation factor 1	Lmf1	Lipase maturation factor 1 OS
27.4806	27.7889	25.8811				11	11	11	49.2	49.2	49.2	43.838	0	66.925	480970000	27	Q3U4G3	Q3U4G3	Xyloside xylosyltransferase 1	Xxylt1	Xyloside xylosyltransferase 1 OS
21.177	22.0437	23.3884				3	3	3	6	6	6	62.939	0	12.686	17674000	5	Q3U4I7	Q3U4I7	Pyridine nucleotide-disulfide oxidoreductase domain-containing protein 2	Pyroxd2	Pyridine nucleotide-disulfide oxidoreductase domain-containing protein 2 OS
22.0584	22.2939	22.6275				2	2	2	7.5	7.5	7.5	29.454	0	3.9887	15990000	4	Q3U5F4	Q3U5F4	YrdC domain-containing protein, mitochondrial	Yrdc	YrdC domain-containing protein, mitochondrial OS
25.7272	25.5653	27.254				9	9	9	28.6	28.6	28.6	56.474	0	22.574	265260000	17	Q3U6U5	Q3U6U5	Putative GTP-binding protein 6	Gtpbp6	Putative GTP-binding protein 6 OS
30.6127	29.8272	29.8195				31	31	31	38.1	38.1	38.1	121.55	0	192.35	3541900000	136	Q3U7R1	Q3U7R1	Extended synaptotagmin-1	Esyt1	Extended synaptotagmin-1 OS
25.982	27.8147	26.6494				8	8	8	15.5	15.5	15.5	71.439	0	34.024	407610000	15	Q3U9G9	Q3U9G9	Lamin-B receptor	Lbr	Lamin-B receptor OS
28.5392	28.8287	28.0603				3	3	3	9.1	9.1	9.1	26.306	0	16.434	1146700000	13	Q3UBX0	Q3UBX0	Transmembrane protein 109	Tmem109	Transmembrane protein 109 OS
26.8694	27.0498	25.9505				3	3	3	16.1	16.1	16.1	37.998	0	12.335	326380000	9	Q3UDR8	Q3UDR8	Protein YIPF3;Protein YIPF3, N-terminally processed	Yipf3	Protein YIPF3 OS
26.1066	25.8181	NaN				2	2	2	4.1	4.1	4.1	72.503	0	7.1128	131420000	4	Q3UDW8	Q3UDW8	Heparan-alpha-glucosaminide N-acetyltransferase	Hgsnat	Heparan-alpha-glucosaminide N-acetyltransferase OS
27.5556	25.5156	25.7122				8	8	8	32.8	32.8	32.8	51.827	0	64.974	300210000	12	Q3UFK8	Q3UFK8	FERM domain-containing protein 8	Frmd8	FERM domain-containing protein 8 OS
29.5694	29.4347	30.1483				16	16	16	50.2	50.2	50.2	48.385	0	167.43	2712300000	69	Q3UFY8	Q3UFY8	Mitochondrial ribonuclease P protein 1	Trmt10c	Mitochondrial ribonuclease P protein 1 OS
24.7653	23.1817	22.6389				2	2	2	15.3	15.3	15.3	29.343	0	6.6908	44563000	3	Q3UGC7;Q66JS6	Q3UGC7;Q66JS6	Eukaryotic translation initiation factor 3 subunit J-A;Eukaryotic translation initiation factor 3 subunit J-B	Eif3j1;Eif3j2	Eukaryotic translation initiation factor 3 subunit J-A OS;Eukaryotic translation initiation factor 3 subunit J-B OS
27.2896	25.8846	27.1083				4	4	4	30.9	30.9	30.9	28.73	0	8.8558	370690000	10	Q3UGR5	Q3UGR5	Haloacid dehalogenase-like hydrolase domain-containing protein 2	Hdhd2	Haloacid dehalogenase-like hydrolase domain-containing protein 2 OS
30.5514	30.2123	30.7827				21	21	21	49.5	49.5	49.5	63.17	0	138.08	4664800000	84	Q3UHB1	Q3UHB1	5-nucleotidase domain-containing protein 3	Nt5dc3	5-nucleotidase domain-containing protein 3 OS
26.2089	26.8653	20.2923				6	6	6	18.6	18.6	18.6	60.988	0	16.212	201100000	6	Q3UHD6	Q3UHD6	Sorting nexin-27	Snx27	Sorting nexin-27 OS
24.0184	24.6201	NaN				4	4	4	13.4	13.4	13.4	46.49	0	7.9163	42778000	7	Q3UHH8	Q3UHH8	Glucoside xylosyltransferase 1	Gxylt1	Glucoside xylosyltransferase 1 OS
24.1348	23.3258	21.3119				4	4	4	4.6	4.6	4.6	100.72	0	8.279	31538000	5	Q3UHN9;Q9EQW8;Q9EQH7	Q3UHN9	Bifunctional heparan sulfate N-deacetylase/N-sulfotransferase 1;Heparan sulfate N-deacetylase 1;Heparan sulfate N-sulfotransferase 1	Ndst1	Bifunctional heparan sulfate N-deacetylase/N-sulfotransferase 1 OS
24.4679	24.3622	23.8491				3	3	3	25.4	25.4	25.4	20.605	0	10.436	59880000	4	Q3UHX2	Q3UHX2	28 kDa heat- and acid-stable phosphoprotein	Pdap1	28 kDa heat- and acid-stable phosphoprotein OS
28.6275	27.6847	28.7052				4	4	4	43	43	43	15.515	0	24.253	1068100000	35	Q3UIU2	Q3UIU2	NADH dehydrogenase [ubiquinone] 1 beta subcomplex subunit 6	Ndufb6	NADH dehydrogenase [ubiquinone] 1 beta subcomplex subunit 6 OS
23.8445	26.292	26.2834				5	5	5	7.5	7.5	7.5	150.55	0	19.213	178900000	9	Q3UJD6	Q3UJD6	Ubiquitin carboxyl-terminal hydrolase 19	Usp19	Ubiquitin carboxyl-terminal hydrolase 19 OS
29.06	27.8017	29.3576				14	14	14	45.1	45.1	45.1	52.028	0	98.45	1481500000	52	Q3UJU9	Q3UJU9	Regulator of microtubule dynamics protein 3	Rmdn3	Regulator of microtubule dynamics protein 3 OS
27.1357	27.7953	25.9666				9	9	9	17.2	17.2	17.2	93.629	0	21.956	445940000	17	Q3UKC1	Q3UKC1	Tax1-binding protein 1 homolog	Tax1bp1	Tax1-binding protein 1 homolog OS
30.1495	29.0199	30.1426				23	23	23	57.9	57.9	57.9	61.378	0	201.8	2920600000	110	Q3ULD5	Q3ULD5	Methylcrotonoyl-CoA carboxylase beta chain, mitochondrial	Mccc2	Methylcrotonoyl-CoA carboxylase beta chain, mitochondrial OS
28.6739	27.0559	28.3963				12	12	12	26	26	26	85.995	0	62.371	921080000	36	Q3ULF4	Q3ULF4	Paraplegin	Spg7	Paraplegin OS
25.7203	25.134	25.4911				5	5	5	21.9	21.9	21.9	38.225	0	20.669	139260000	9	Q3ULJ0	Q3ULJ0	Glycerol-3-phosphate dehydrogenase 1-like protein	Gpd1l	Glycerol-3-phosphate dehydrogenase 1-like protein OS
26.9918	25.9878	26.4554				9	9	9	17.2	17.2	17.2	73.156	0	43.193	292020000	21	Q3UM18	Q3UM18	Large subunit GTPase 1 homolog	Lsg1	Large subunit GTPase 1 homolog OS
25.8206	25.6124	25.6172				5	5	5	22.2	22.2	22.2	41.831	0	10.099	162030000	9	Q3UM83	Q3UM83	Killer cell lectin-like receptor subfamily G member 2	Klrg2	Killer cell lectin-like receptor subfamily G member 2 OS
26.0176	23.9445	25.4751				9	9	9	11.2	11.2	11.2	137.38	0	24.888	130720000	15	Q3UMF0	Q3UMF0	Cordon-bleu protein-like 1	Cobll1	Cordon-bleu protein-like 1 OS
30.9544	29.9864	30.7755				15	15	15	36	36	36	39.681	0	117.79	4982400000	73	Q3UMR5	Q3UMR5	Calcium uniporter protein, mitochondrial	Mcu	Calcium uniporter protein, mitochondrial OS
26.3822	27.2362	25.3764				4	4	4	20.2	20.2	20.2	44.399	0	18.465	289110000	11	Q3UN02	Q3UN02	Lysocardiolipin acyltransferase 1	Lclat1	Lysocardiolipin acyltransferase 1 OS
28.178	27.0955	28.274				10	10	10	37.1	37.1	37.1	58.221	0	75.213	771660000	29	Q3UN04	Q3UN04	Ubiquitin carboxyl-terminal hydrolase 30	Usp30	Ubiquitin carboxyl-terminal hydrolase 30 OS
NaN	23.9977	24.3011				1	1	1	14.1	14.1	14.1	9.3096	0.00033256	3.155	37422000	1	Q3UN90	Q3UN90	LYR motif-containing protein 9	Lyrm9	LYR motif-containing protein 9 OS
24.2103	25.1567	22.4165				6	6	6	7.4	7.4	7.4	106.69	0	12.09	62411000	7	Q3UPF5	Q3UPF5	Zinc finger CCCH-type antiviral protein 1	Zc3hav1	Zinc finger CCCH-type antiviral protein 1 OS
24.8511	NaN	23.4183				3	3	3	5.1	5.1	5.1	165.13	0	11.901	41473000	3	Q3UPH7	Q3UPH7	Rho guanine nucleotide exchange factor 40	Arhgef40	Rho guanine nucleotide exchange factor 40 OS
23.2483	NaN	NaN				1	1	1	1.5	1.5	1.5	133.57	0.0027692	2.1461	9963800	1	Q3UPL0	Q3UPL0	Protein transport protein Sec31A	Sec31a	Protein transport protein Sec31A OS
21.309	26.5239	21.4168				2	2	2	3.4	3.4	3.4	80.448	0.00095147	2.5013	101890000	2	Q3UPP8	Q3UPP8	Centrosomal protein of 63 kDa	Cep63	Centrosomal protein of 63 kDa OS
27.3509	27.9142	27.44				17	17	17	17.6	17.6	17.6	165.1	0	65.206	606190000	35	Q3UQ28	Q3UQ28	Peroxidasin homolog	Pxdn	Peroxidasin homolog OS
30.7469	29.8409	30.4309				27	27	27	56.2	56.2	56.2	81.699	0	163.26	4211100000	103	Q3UQ84	Q3UQ84	Threonine--tRNA ligase, mitochondrial	Tars2	Threonine--tRNA ligase, mitochondrial OS
25.7745	24.6293	25.7623				13	13	13	20.7	20.7	20.7	96.932	0	41.349	140260000	17	Q3URD3	Q3URD3	Sarcolemmal membrane-associated protein	Slmap	Sarcolemmal membrane-associated protein OS
28.1302	27.0122	27.9356				12	12	12	35.8	35.8	35.8	65.076	0	31.137	685840000	23	Q3URE1	Q3URE1	Acyl-CoA synthetase family member 3, mitochondrial	Acsf3	Acyl-CoA synthetase family member 3, mitochondrial OS
20.0531	21.4864	NaN				1	1	1	2.4	2.4	2.4	32.591	0.0056937	1.758	4025800	2	Q3URK1	Q3URK1	Coiled-coil domain-containing protein C1orf110 homolog		Coiled-coil domain-containing protein 190 OS
28.185	27.4935	28.289				8	8	8	22.7	22.7	22.7	45.132	0	21.085	822090000	31	Q3URS9	Q3URS9	Coiled-coil domain-containing protein 51	Ccdc51	Coiled-coil domain-containing protein 51 OS
25.9902	25.172	24.6967				5	5	5	14.9	14.9	14.9	49.462	0	5.4992	131650000	6	Q3USZ8	Q3USZ8	Deleted in autism protein 1 homolog		Deleted in autism protein 1 homolog OS
25.4541	24.7455	24.8315				7	6	6	5.7	5.2	5.2	195.53	0	15.841	103950000	10	Q3UU96	Q3UU96	Serine/threonine-protein kinase MRCK alpha	Cdc42bpa	Serine/threonine-protein kinase MRCK alpha OS
25.6901	25.3846	23.8039				7	7	7	14.5	14.5	14.5	104.58	0	14.859	112590000	12	Q3UUQ7	Q3UUQ7	GPI inositol-deacylase	Pgap1	GPI inositol-deacylase OS
27.8215	28.0544	29.0137				18	18	18	50.7	50.7	50.7	61.18	0	108.91	1058000000	49	Q3UV70	Q3UV70	[Pyruvate dehydrogenase [acetyl-transferring]]-phosphatase 1, mitochondrial	Pdp1	[Pyruvate dehydrogenase [acetyl-transferring]]-phosphatase 1, mitochondrial OS
25.2605	25.3187	23.7199				5	5	5	7.2	7.2	7.2	93.462	0	10.037	95861000	12	Q3UVG3	Q3UVG3	Protein FAM91A1	Fam91a1	Protein FAM91A1 OS
30.4728	30.3998	29.4352				19	19	19	31.1	31.1	31.1	100.15	0	171.74	3632600000	80	Q3UVK0	Q3UVK0	Endoplasmic reticulum metallopeptidase 1	Ermp1	Endoplasmic reticulum metallopeptidase 1 OS
23.8118	NaN	21.3112				2	2	2	3.7	3.7	3.7	86.186	0.00033467	3.2271	17327000	2	Q3UVL4	Q3UVL4	Vacuolar protein sorting-associated protein 51 homolog	Vps51	Vacuolar protein sorting-associated protein 51 homolog OS
19.6792	NaN	20.1325				1	1	1	2.3	2.3	2.3	79.248	0	8.3651	1988900	2	Q3UZ39	Q3UZ39	Leucine-rich repeat flightless-interacting protein 1	Lrrfip1	Leucine-rich repeat flightless-interacting protein 1 OS
26.7659	26.6406	25.3906				4	4	4	17.2	17.2	17.2	25.262	0	13.659	262710000	14	Q3V009	Q3V009	Transmembrane emp24 domain-containing protein 1	Tmed1	Transmembrane emp24 domain-containing protein 1 OS
23.3242	23.2863	23.625				2	2	2	11.7	11.7	11.7	47.342	0	14.226	33669000	3	Q3V0J1	Q3V0J1	Transmembrane protein 237	Tmem237	Transmembrane protein 237 OS
NaN	22.1399	24.2139				5	1	1	12.2	2.8	2.8	35.257	0.0030404	1.9541	24080000	1	Q3V132	Q3V132	ADP/ATP translocase 4;ADP/ATP translocase 4, N-terminally processed	Slc25a31	ADP/ATP translocase 4 OS
29.0148	28.4934	28.4395				14	14	14	33.3	33.3	33.3	83.65	0	153.52	1284300000	61	Q3V1T4	Q3V1T4	Prolyl 3-hydroxylase 1	Lepre1	Prolyl 3-hydroxylase 1 OS
26.9344	25.8383	26.9776				9	9	9	29.8	29.8	29.8	54.313	0	21.147	320390000	26	Q3V384	Q3V384	Lactation elevated protein 1	Lace1	AFG1-like ATPase OS
33.8685	32.9218	33.8589				50	50	50	67.7	67.7	67.7	105.73	0	323.31	39399000000	471	Q3V3R1	Q3V3R1	Monofunctional C1-tetrahydrofolate synthase, mitochondrial	Mthfd1l	Monofunctional C1-tetrahydrofolate synthase, mitochondrial OS
24.8972	23.9389	23.6268				5	5	5	5.9	5.9	5.9	130.81	0	19.472	60281000	11	Q3V3R4	Q3V3R4	Integrin alpha-1	Itga1	Integrin alpha-1 OS
25.6373	25.3694	24.7003				4	4	4	9.1	9.1	9.1	87.986	0	28.449	122800000	9	Q3ZK22	Q3ZK22	Vezatin	Vezt	Vezatin OS
29.0213	28.9727	29.1032				17	17	17	45.1	45.1	45.1	65.804	0	105.06	1648300000	61	Q499X9	Q499X9	Methionine--tRNA ligase, mitochondrial	Mars2	Methionine--tRNA ligase, mitochondrial OS
24.6975	24.3748	NaN				1	1	1	6.2	6.2	6.2	24.925	0.00095572	2.5549	48962000	1	Q4FJU9	Q4FJU9	Transmembrane protein 40	Tmem40	Transmembrane protein 40 OS
20.516	23.3329	NaN				2	2	2	3.7	3.7	3.7	112.03	0	11.492	12065000	3	Q4FZC9	Q4FZC9	Nesprin-3	Syne3	Nesprin-3 OS
25.0329	24.2584	24.1296				1	1	1	19.8	19.8	19.8	9.0303	0	3.6703	72750000	3	Q4KML4	Q4KML4	Costars family protein ABRACL	Abracl	Costars family protein ABRACL OS
27.0394	26.8249	26.2766				9	9	9	23.5	23.5	23.5	49.997	0	48.911	338100000	16	Q4PJX1	Q4PJX1	Protein odr-4 homolog	Odr4	Protein odr-4 homolog OS
28.7763	28.9606	27.9163				15	15	15	28.7	28.7	28.7	87.072	0	66.248	1235400000	55	Q4PZA2	Q4PZA2	Endothelin-converting enzyme 1	Ece1	Endothelin-converting enzyme 1 OS
NaN	NaN	NaN				2	2	2	0.7	0.7	0.7	527.45	0.001252	2.2997	0	3	Q4U2R1	Q4U2R1	E3 ubiquitin-protein ligase HERC2	Herc2	E3 ubiquitin-protein ligase HERC2 OS
25.112	24.9545	25.7329				4	4	4	4	4	4	164.42	0	8.2489	124540000	9	Q4VA53	Q4VA53	Sister chromatid cohesion protein PDS5 homolog B	Pds5b	Sister chromatid cohesion protein PDS5 homolog B OS
23.9407	23.1589	22.7644				2	2	2	3.4	3.4	3.4	148.52	0	17.922	32592000	6	Q4VAC9	Q4VAC9	Pleckstrin homology domain-containing family G member 3	Plekhg3	Pleckstrin homology domain-containing family G member 3 OS
25.7941	25.7691	26.3558				3	3	3	15.4	15.4	15.4	24.918	0	16.184	201240000	8	Q4VAE3	Q4VAE3	Transmembrane protein 65	Tmem65	Transmembrane protein 65 OS
24.2686	24.1388	25.046				6	6	6	19.3	19.3	19.3	63.893	0	13.857	73323000	12	Q4VBD2	Q4VBD2	Transmembrane anterior posterior transformation protein 1	Tapt1	Transmembrane anterior posterior transformation protein 1 OS
26.7303	26.8392	28.1385				8	8	8	46.3	46.3	46.3	24.739	0	44.747	526880000	32	Q501J2	Q501J2	Protein FAM173A	Fam173a	Protein FAM173A OS
25.8386	24.7083	24.7808				9	6	6	16.6	11.4	11.4	72.399	0	17.476	116240000	10	Q501J6	Q501J6	Probable ATP-dependent RNA helicase DDX17	Ddx17	Probable ATP-dependent RNA helicase DDX17 OS
23.8891	23.4098	23.2618				4	4	4	6.5	6.5	6.5	76.631	0	9.179	36738000	9	Q501J7	Q501J7	Phosphatase and actin regulator 4	Phactr4	Phosphatase and actin regulator 4 OS
27.0071	26.1346	27.4385				3	3	3	26.8	26.8	26.8	20.11	0	18.404	390430000	14	Q505D7	Q505D7	Optic atrophy 3 protein homolog	Opa3	Optic atrophy 3 protein homolog OS
26.4415	25.1733	26.3741				8	8	8	28.9	28.9	28.9	59.231	0	20.759	215950000	12	Q566J8	Q566J8	AarF domain-containing protein kinase 4	Adck4	Atypical kinase COQ8B, mitochondrial OS
19.7645	NaN	NaN				2	2	2	5.6	5.6	5.6	46.119	0.0012477	2.2863	890670	3	Q570Y9	Q570Y9	DEP domain-containing mTOR-interacting protein	Deptor	DEP domain-containing mTOR-interacting protein OS
27.2029	26.6698	24.9344				5	5	5	21.7	21.7	21.7	57.673	0	18.203	293310000	12	Q571E4	Q571E4	N-acetylgalactosamine-6-sulfatase	Galns	N-acetylgalactosamine-6-sulfatase OS
24.152	25.616	26.2878				7	6	6	21.1	16.6	16.6	66.365	0	15.07	151990000	14	Q571F8	Q571F8	Glutaminase liver isoform, mitochondrial	Gls2	Glutaminase liver isoform, mitochondrial OS
21.4633	20.7078	NaN				1	1	1	2.4	2.4	2.4	84.755	0	3.5323	4604000	1	Q571I9	Q571I9	Aldehyde dehydrogenase family 16 member A1	Aldh16a1	Aldehyde dehydrogenase family 16 member A1 OS
NaN	24.2123	23.125				2	2	2	8.5	8.5	8.5	35.242	0	6.6334	28585000	3	Q58NB6	Q58NB6	Dehydrogenase/reductase SDR family member 9	Dhrs9	Dehydrogenase/reductase SDR family member 9 OS
29.042	28.3385	29.5663				8	8	8	44.6	44.6	44.6	19.628	0	37.26	1687100000	27	Q59J78	Q59J78	Mimitin, mitochondrial	Ndufaf2	Mimitin, mitochondrial OS
24.9109	21.7286	23.8017				4	4	4	6.9	6.9	6.9	141.43	0	6.3058	49642000	7	Q5BL07	Q5BL07	Peroxisome biogenesis factor 1	Pex1	Peroxisome biogenesis factor 1 OS
NaN	23.8209	22.1485				2	2	2	3.6	3.6	3.6	92.185	0	3.6641	19468000	2	Q5DU41	Q5DU41	Volume-regulated anion channel subunit LRRC8B	Lrrc8b	Volume-regulated anion channel subunit LRRC8B OS
29.9979	28.8697	29.7974				5	5	5	49.6	49.6	49.6	11.655	0	37.751	2495800000	33	Q5F285	Q5F285	Transmembrane protein 256	Tmem256	Transmembrane protein 256 OS
25.9718	23.9927	25.1135				5	5	5	8.8	8.8	8.8	116.05	0	10.295	118800000	12	Q5F2E8;Q8BYC6	Q5F2E8	Serine/threonine-protein kinase TAO1	Taok1	Serine/threonine-protein kinase TAO1 OS
24.5603	25.2177	23.4488				4	4	4	4	4	4	153.8	0	4.4912	75210000	6	Q5FWI3	Q5FWI3	Transmembrane protein 2	Tmem2	Cell surface hyaluronidase OS
26.0935	24.266	24.4627				4	4	4	18	18	18	50.41	0	6.1866	114900000	5	Q5FWK3	Q5FWK3	Rho GTPase-activating protein 1	Arhgap1	Rho GTPase-activating protein 1 OS
30.3699	29.2087	30.3951				55	55	55	27.9	27.9	27.9	359.4	0	201.91	3420100000	120	Q5H8C4	Q5H8C4	Vacuolar protein sorting-associated protein 13A	Vps13a	Vacuolar protein sorting-associated protein 13A OS
26.3116	24.6784	25.9531				4	4	4	15.1	15.1	15.1	33.689	0	10.984	175100000	11	Q5HZI9	Q5HZI9	Solute carrier family 25 member 51	Slc25a51	Solute carrier family 25 member 51 OS
28.3341	28.8721	26.9357				15	15	15	24.4	24.4	24.4	117.19	0	93.097	958110000	48	Q5I012	Q5I012	Putative sodium-coupled neutral amino acid transporter 10	Slc38a10	Putative sodium-coupled neutral amino acid transporter 10 OS
27.1065	26.9432	26.7595				8	8	8	15	15	15	62.875	0	23.8	387150000	16	Q5IRJ6	Q5IRJ6	Zinc transporter 9	Slc30a9	Zinc transporter 9 OS
24.3824	23.809	22.4286				2	2	2	3.8	3.8	3.8	98.601	0	6.1368	42211000	6	Q5KU39	Q5KU39	Vacuolar protein sorting-associated protein 41 homolog	Vps41	Vacuolar protein sorting-associated protein 41 homolog OS
29.2526	27.7789	29.133				8	8	8	32.1	32.1	32.1	32.994	0	28.093	1458600000	27	Q5M8N4	Q5M8N4	Epimerase family protein SDR39U1	Sdr39u1	Epimerase family protein SDR39U1 OS
NaN	23.0742	NaN				2	2	2	5.5	5.5	5.5	49.299	0.00032852	2.9673	8831300	1	Q5NCE8	Q5NCE8	Magnesium transporter MRS2 homolog, mitochondrial	Mrs2	Magnesium transporter MRS2 homolog, mitochondrial OS
27.3799	27.5631	28.0343				10	10	10	37.3	37.3	37.3	46.795	0	50.635	647840000	35	Q5ND52	Q5ND52	rRNA methyltransferase 3, mitochondrial	Rnmtl1	rRNA methyltransferase 3, mitochondrial OS
22.8717	24.195	21.8443				2	2	2	34.7	34.7	34.7	8.5551	0	7.475	30644000	5	Q5RKS2	Q5RKS2	Small integral membrane protein 7	Smim7	Small integral membrane protein 7 OS
NaN	24.2487	25.3367				4	4	4	11.9	11.9	11.9	69.858	0	21.211	62308000	6	Q5RKZ7	Q5RKZ7	Molybdenum cofactor biosynthesis protein 1;Cyclic pyranopterin monophosphate synthase;Cyclic pyranopterin monophosphate synthase accessory protein	Mocs1	Molybdenum cofactor biosynthesis protein 1 OS
25.0763	25.5909	24.0129				1	1	1	12.5	12.5	12.5	14.674	0.00065104	2.8295	102840000	2	Q5RL79	Q5RL79	Keratinocyte-associated protein 2	Krtcap2	Keratinocyte-associated protein 2 OS
26.7117	25.7386	25.5279				8	8	7	17.7	17.7	15.5	65.583	0	47.799	214280000	20	Q5SF07	Q5SF07	Insulin-like growth factor 2 mRNA-binding protein 2	Igf2bp2	Insulin-like growth factor 2 mRNA-binding protein 2 OS
27.5379	27.5338	26.9618				9	9	9	33.8	33.8	33.8	40.744	0	51.885	519890000	24	Q5SS80	Q5SS80	Dehydrogenase/reductase SDR family member 13	Dhrs13	Dehydrogenase/reductase SDR family member 13 OS
21.879	20.4209	NaN				1	1	1	3.3	3.3	3.3	61.217	0.00033434	3.2204	5260700	1	Q5SSI6	Q5SSI6	U3 small nucleolar RNA-associated protein 18 homolog	Utp18	U3 small nucleolar RNA-associated protein 18 homolog OS
29.5303	27.8287	29.478				11	11	11	38.2	38.2	38.2	41.873	0	60.296	1761500000	37	Q5SSK3	Q5SSK3	Transcription elongation factor, mitochondrial	Tefm	Transcription elongation factor, mitochondrial OS
26.7672	24.7075	24.9992				7	7	7	10.6	10.6	10.6	155.59	0	20.508	175160000	13	Q5SSZ5	Q5SSZ5	Tensin-3	Tns3	Tensin-3 OS
28.4517	27.9858	28.3743				5	5	5	34.2	34.2	34.2	31.617	0	55.341	980870000	34	Q5SUC9	Q5SUC9	Protein SCO1 homolog, mitochondrial	Sco1	Protein SCO1 homolog, mitochondrial OS
23.7531	22.4428	22.562				1	1	1	5.3	5.3	5.3	51.45	0	7.4579	26031000	3	Q5SUF2	Q5SUF2	Luc7-like protein 3	Luc7l3	Luc7-like protein 3 OS
27.8878	27.4983	28.696				17	17	17	33.2	33.2	33.2	108.07	0	101.25	872820000	46	Q5SV80	Q5SV80	Unconventional myosin-XIX	Myo19	Unconventional myosin-XIX OS
23.7968	NaN	NaN				1	1	1	1.9	1.9	1.9	92.104	0.0030423	1.9655	14573000	1	Q5SWD9	Q5SWD9	Pre-rRNA-processing protein TSR1 homolog	Tsr1	Pre-rRNA-processing protein TSR1 homolog OS
29.0117	27.9702	27.7249				10	10	10	18.2	18.2	18.2	118.1	0	105.22	1026000000	38	Q5SXY1	Q5SXY1	Cytospin-B	Specc1	Cytospin-B OS
24.1371	23.7447	24.5262				1	1	1	10.6	10.6	10.6	23.099	0	3.5467	56669000	2	Q5SYH2	Q5SYH2	Transmembrane protein 199	Tmem199	Transmembrane protein 199 OS
22.8935	22.8819	NaN				1	1	1	0.8	0.8	0.8	254.47	0.00033967	3.4168	15521000	2	Q5SYL3	Q5SYL3	Protein KIAA0100	Kiaa0100	Protein KIAA0100 OS
31.4478	30.2462	31.0032				18	18	18	45.6	45.6	45.6	63.232	0	206.22	6354800000	108	Q5U458	Q5U458	DnaJ homolog subfamily C member 11	Dnajc11	DnaJ homolog subfamily C member 11 OS
27.9534	27.2495	26.5979				12	12	12	19.8	19.8	19.8	92.725	0	28.565	521040000	25	Q5U462	Q5U462	CUB domain-containing protein 1	Cdcp1	CUB domain-containing protein 1 OS
25.9817	26.6178	25.4545				4	4	4	9.8	9.8	9.8	68.51	0	16.628	215220000	8	Q5U4D8	Q5U4D8	Sodium-dependent multivitamin transporter	Slc5a6	Sodium-dependent multivitamin transporter OS
NaN	22.0492	NaN				2	2	2	3.6	3.6	3.6	137.47	0	5.1099	4339900	3	Q5XF89	Q5XF89	Probable cation-transporting ATPase 13A3	Atp13a3	Probable cation-transporting ATPase 13A3 OS
22.2033	NaN	NaN				1	1	1	0.5	0.5	0.5	317.74	0.00065617	2.9258	4829000	2	Q5XG71	Q5XG71	Small subunit processome component 20 homolog	Utp20	Small subunit processome component 20 homolog OS
26.0778	25.6625	24.689				7	7	7	17.1	17.1	17.1	56.613	0	80.299	150980000	10	Q5XG73	Q5XG73	Acyl-CoA-binding domain-containing protein 5	Acbd5	Acyl-CoA-binding domain-containing protein 5 OS
27.5122	27.4138	27.8827				4	4	4	13	13	13	41.963	0	9.7841	617690000	17	Q5XJY4	Q5XJY4	Presenilins-associated rhomboid-like protein, mitochondrial;P-beta	Parl	Presenilins-associated rhomboid-like protein, mitochondrial OS
24.7945	NaN	25.0352				2	2	2	4.5	4.5	4.5	57.229	0	4.2905	63483000	2	Q5XJY5	Q5XJY5	Coatomer subunit delta	Arcn1	Coatomer subunit delta OS
26.0767	25.9096	25.3361				2	2	2	7.1	7.1	7.1	21.102	0	19.713	176160000	4	Q5XKN4	Q5XKN4	Protein jagunal homolog 1	Jagn1	Protein jagunal homolog 1 OS
NaN	24.2718	23.7455				3	3	3	5.1	5.1	5.1	79.513	0	3.8728	34318000	3	Q5XPT3	Q5XPT3	Glycosyltransferase-like protein LARGE2;Xylosyltransferase LARGE2;Beta-1,3-glucuronyltransferase LARGE2	Gyltl1b	LARGE xylosyl- and glucuronyltransferase 2 OS
24.9385	24.3978	NaN				1	1	1	5	5	5	43.975	0	3.641	54258000	2	Q5Y5T1	Q5Y5T1	Probable palmitoyltransferase ZDHHC20	Zdhhc20	Probable palmitoyltransferase ZDHHC20 OS
33.6121	32.8635	33.897				48	48	48	52.3	52.3	52.3	116.45	0	323.31	36941000000	366	Q60597	Q60597	2-oxoglutarate dehydrogenase, mitochondrial	Ogdh	2-oxoglutarate dehydrogenase, mitochondrial OS
26.402	23.355	25.6971				3	3	3	11.2	11.2	11.2	61.249	0	20.041	153800000	7	Q60598	Q60598	Src substrate cortactin	Cttn	Src substrate cortactin OS
30.88	29.6059	30.3147				8	8	8	55.6	55.6	55.6	16.93	0	63.197	4128600000	44	Q60605;Q8CI43	Q60605	Myosin light polypeptide 6	Myl6	Myosin light polypeptide 6 OS
24.1622	24.3209	22.9029				1	1	1	13.4	13.4	13.4	25.238	0	7.9937	47572000	5	Q60631	Q60631	Growth factor receptor-bound protein 2	Grb2	Growth factor receptor-bound protein 2 OS
29.5147	29.0729	28.4669				15	15	15	41.4	41.4	41.4	47.037	0	64.026	1702700000	48	Q60634	Q60634	Flotillin-2	Flot2	Flotillin-2 OS
28.2039	27.6523	26.5701				2	2	2	15.5	15.5	15.5	20.824	0	11.067	619760000	14	Q60648	Q60648	Ganglioside GM2 activator	Gm2a	Ganglioside GM2 activator OS
28.8657	28.1043	29.8306				18	18	18	41.1	41.1	41.1	76.003	0	100.71	1732500000	60	Q60649	Q60649	Caseinolytic peptidase B protein homolog	Clpb	Caseinolytic peptidase B protein homolog OS
25.847	23.1718	24.9313				3	3	3	12.1	12.1	12.1	38.354	0	15.302	101800000	4	Q60668	Q60668	Heterogeneous nuclear ribonucleoprotein D0	Hnrnpd	Heterogeneous nuclear ribonucleoprotein D0 OS
NaN	NaN	NaN				1	1	1	4	4	4	72.65	0	4.6039	0	1	Q60710	Q60710	Deoxynucleoside triphosphate triphosphohydrolase SAMHD1	Samhd1	Deoxynucleoside triphosphate triphosphohydrolase SAMHD1 OS
23.6878	22.5963	22.524				1	1	1	2.3	2.3	2.3	71.275	0.00094847	2.4473	25886000	3	Q60714	Q60714	Long-chain fatty acid transport protein 1	Slc27a1	Long-chain fatty acid transport protein 1 OS
30.417	31.1429	30.6803				22	22	22	53.6	53.6	53.6	60.909	0	212.13	5525400000	127	Q60715	Q60715	Prolyl 4-hydroxylase subunit alpha-1	P4ha1	Prolyl 4-hydroxylase subunit alpha-1 OS
28.2642	29.3203	28.8856				11	11	11	31.1	31.1	31.1	61.001	0	58.844	1488700000	37	Q60716	Q60716	Prolyl 4-hydroxylase subunit alpha-2	P4ha2	Prolyl 4-hydroxylase subunit alpha-2 OS
31.1416	29.9807	30.0951				15	15	15	47.1	47.1	47.1	45.133	0	73.299	4575400000	68	Q60737	Q60737	Casein kinase II subunit alpha	Csnk2a1	Casein kinase II subunit alpha OS
25.2003	25.7127	22.7686				3	3	3	10.9	10.9	10.9	54.716	0	10.75	100690000	5	Q60738	Q60738	Zinc transporter 1	Slc30a1	Zinc transporter 1 OS
28.2994	28.358	27.7395				1	1	1	2.8	2.8	2.8	39.74	0.0027548	2.0582	898460000	6	Q60739	Q60739	BAG family molecular chaperone regulator 1	Bag1	BAG family molecular chaperone regulator 1 OS
27.6679	26.601	24.1585				9	9	9	11	11	11	155.79	0	24.542	333760000	16	Q60751;Q9WTL4	Q60751	Insulin-like growth factor 1 receptor;Insulin-like growth factor 1 receptor alpha chain;Insulin-like growth factor 1 receptor beta chain	Igf1r	Insulin-like growth factor 1 receptor OS
29.0336	27.9096	29.041				11	11	11	45.7	45.7	45.7	48.605	0	46.146	1354000000	36	Q60759	Q60759	Glutaryl-CoA dehydrogenase, mitochondrial	Gcdh	Glutaryl-CoA dehydrogenase, mitochondrial OS
25.0082	25.0423	24.8412				4	4	4	20.5	20.5	20.5	46.551	0	10.397	98356000	7	Q60766	Q60766	Immunity-related GTPase family M protein 1	Irgm1	Immunity-related GTPase family M protein 1 OS
29.6223	29.539	28.1731				36	36	36	30.4	30.4	30.4	197.35	0	182.46	1909100000	88	Q60767	Q60767	Lymphocyte antigen 75	Ly75	Lymphocyte antigen 75 OS
25.1375	26.1892	NaN				4	4	4	8.1	8.1	8.1	87.653	0	8.336	113420000	6	Q60769	Q60769	Tumor necrosis factor alpha-induced protein 3	Tnfaip3	Tumor necrosis factor alpha-induced protein 3 OS
27.8875	27.0363	26.8467				12	12	12	28.7	28.7	28.7	67.942	0	28.423	506620000	30	Q60770	Q60770	Syntaxin-binding protein 3	Stxbp3	Syntaxin-binding protein 3 OS
22.8037	24.1483	22.4498				6	6	6	10.1	10.1	10.1	95.986	0	7.3532	31645000	6	Q60790	Q60790	Ras GTPase-activating protein 3	Rasa3	Ras GTPase-activating protein 3 OS
28.3221	26.9912	27.4398				13	13	13	26.3	26.3	26.3	62.581	0	77.655	651030000	30	Q60864	Q60864	Stress-induced-phosphoprotein 1	Stip1	Stress-induced-phosphoprotein 1 OS
24.0914	24.2242	24.2762				2	2	2	5.8	5.8	5.8	78.168	0	6.887	57790000	7	Q60865	Q60865	Caprin-1	Caprin1	Caprin-1 OS
15.3127	16.4269	NaN				1	1	1	5.4	5.4	5.4	21.05	0.00065041	2.8263	128800	1	Q60870	Q60870	Receptor expression-enhancing protein 5	Reep5	Receptor expression-enhancing protein 5 OS
27.263	24.3009	25.4677				6	6	6	12.2	12.2	12.2	111.97	0	27.227	228130000	11	Q60875	Q60875	Rho guanine nucleotide exchange factor 2	Arhgef2	Rho guanine nucleotide exchange factor 2 OS
28.0443	26.6599	26.2886				12	12	12	22.1	22.1	22.1	99.307	0	71.863	464800000	31	Q60902	Q60902	Epidermal growth factor receptor substrate 15-like 1	Eps15l1	Epidermal growth factor receptor substrate 15-like 1 OS
34.2316	33.179	34.2154				19	19	19	69.5	69.5	69.5	31.732	0	262.63	49841000000	347	Q60930	Q60930	Voltage-dependent anion-selective channel protein 2	Vdac2	Voltage-dependent anion-selective channel protein 2 OS
32.3615	31.2024	32.2139				15	15	15	61.8	61.8	61.8	30.752	0	246.67	12970000000	139	Q60931	Q60931	Voltage-dependent anion-selective channel protein 3	Vdac3	Voltage-dependent anion-selective channel protein 3 OS
34.8217	34.2769	35.0677				21	21	21	76.4	76.4	76.4	32.351	0	323.31	87190000000	777	Q60932	Q60932	Voltage-dependent anion-selective channel protein 1	Vdac1	Voltage-dependent anion-selective channel protein 1 OS
22.934	NaN	22.7838				1	1	1	2.2	2.2	2.2	71.742	0.0033333	1.9076	15234000	2	Q60936	Q60936	Atypical kinase ADCK3, mitochondrial	Adck3	Atypical kinase COQ8A, mitochondrial OS
NaN	21.9783	NaN				2	2	2	2.3	2.3	2.3	97.807	0.0056784	1.7326	4131800	1	Q60943	Q60943	Interleukin-17 receptor A	Il17ra	Interleukin-17 receptor A OS
23.7552	18.9324	20.0198				3	3	3	2	2	2	276.81	0.0030386	1.9497	15723000	1	Q60952	Q60952	Centrosome-associated protein CEP250	Cep250	Centrosome-associated protein CEP250 OS
24.12	27.4147	23.847				2	2	2	17.2	17.2	17.2	26.857	0	4.0208	212230000	4	Q60961	Q60961	Lysosomal-associated transmembrane protein 4A	Laptm4a	Lysosomal-associated transmembrane protein 4A OS
25.9973	24.1803	24.8661				5	5	4	23.3	23.3	21.2	47.655	0	11.727	116570000	11	Q60972	Q60972	Histone-binding protein RBBP4	Rbbp4	Histone-binding protein RBBP4 OS
23.1015	NaN	NaN				2	1	1	9.4	7.3	7.3	47.789	0.00065083	2.8287	9000000	1	Q60973	Q60973	Histone-binding protein RBBP7	Rbbp7	Histone-binding protein RBBP7 OS
33.638	32.2272	32.2979				98	98	98	45.9	45.9	45.9	404.05	0	323.31	23675000000	464	Q61001	Q61001	Laminin subunit alpha-5	Lama5	Laminin subunit alpha-5 OS
25.7671	25.9382	24.731				1	1	1	6.1	6.1	6.1	56.753	0	6.0646	149250000	3	Q61009	Q61009	Scavenger receptor class B member 1	Scarb1	Scavenger receptor class B member 1 OS
26.4199	23.6888	NaN				4	4	4	12.7	12.7	12.7	64.282	0	7.8583	103300000	4	Q61024	Q61024	Asparagine synthetase [glutamine-hydrolyzing]	Asns	Asparagine synthetase [glutamine-hydrolyzing] OS
26.1302	24.8117	25.9029				5	2	2	16.8	5.5	5.5	50.372	0.0018559	2.1893	165630000	2	Q61029	Q61029	Lamina-associated polypeptide 2, isoforms beta/delta/epsilon/gamma	Tmpo	Lamina-associated polypeptide 2, isoforms beta/delta/epsilon/gamma OS
27.5195	26.2273	27.8377				7	7	4	16.3	16.3	8.9	75.167	0	29.2	510830000	17	Q61033	Q61033	Lamina-associated polypeptide 2, isoforms alpha/zeta	Tmpo	Lamina-associated polypeptide 2, isoforms alpha/zeta OS
25.4956	24.3669	24.0008				4	2	2	10.4	6.7	6.7	57.432	0	12.829	85731000	3	Q61035	Q61035	Histidine--tRNA ligase, cytoplasmic	Hars	Histidine--tRNA ligase, cytoplasmic OS
NaN	24.2249	NaN				1	1	1	2.8	2.8	2.8	92.079	0	8.275	19607000	1	Q61072	Q61072	Disintegrin and metalloproteinase domain-containing protein 9	Adam9	Disintegrin and metalloproteinase domain-containing protein 9 OS
25.9614	23.9512	25.4731				3	3	3	10.3	10.3	10.3	44.593	0	15.797	128130000	7	Q61081	Q61081	Hsp90 co-chaperone Cdc37;Hsp90 co-chaperone Cdc37, N-terminally processed	Cdc37	Hsp90 co-chaperone Cdc37 OS
NaN	23.602	22.7431				3	3	3	4.8	4.8	4.8	79.081	0.0056954	1.7587	19752000	4	Q61089	Q61089	Frizzled-6	Fzd6	Frizzled-6 OS
30.0645	29.2689	30.1927				15	15	15	32.2	32.2	32.2	82.58	0	73.875	2996900000	75	Q61102	Q61102	ATP-binding cassette sub-family B member 7, mitochondrial	Abcb7	ATP-binding cassette sub-family B member 7, mitochondrial OS
28.8058	28.0997	27.0908				11	11	11	54.8	54.8	54.8	42.064	0	59.49	899840000	38	Q61112;Q9BRK5	Q61112	45 kDa calcium-binding protein	Sdf4	45 kDa calcium-binding protein OS
23.5861	23.0626	22.2493				3	2	2	11.8	8.5	8.5	49.983	0	4.9819	26339000	2	Q61144	Q61144	Presenilin-2;Presenilin-2 NTF subunit;Presenilin-2 CTF subunit	Psen2	Presenilin-2 OS
27.238	26.271	26.1158				6	6	6	23	23	23	58.999	0	30.655	311990000	19	Q61146	Q61146	Occludin	Ocln	Occludin OS
28.3719	27.4949	26.3217				14	14	14	24	24	24	121.15	0	36.13	620390000	35	Q61147;CON__ENSEMBL:ENSBTAP00000031900	Q61147	Ceruloplasmin	Cp	Ceruloplasmin OS
21.521	25.2665	21.2103				4	4	4	10.5	10.5	10.5	91.467	0	5.7997	45799000	6	Q61165	Q61165	Sodium/hydrogen exchanger 1	Slc9a1	Sodium/hydrogen exchanger 1 OS
25.2944	25.2576	22.8099				6	6	6	32.5	32.5	32.5	30.016	0	10.357	88616000	8	Q61166;Q6PER3	Q61166	Microtubule-associated protein RP/EB family member 1	Mapre1	Microtubule-associated protein RP/EB family member 1 OS
26.6894	25.8001	25.2116				4	4	4	30.3	30.3	30.3	21.778	0	7.4903	205500000	9	Q61171	Q61171	Peroxiredoxin-2	Prdx2	Peroxiredoxin-2 OS
26.0733	26.2533	22.3452				4	4	4	15.6	15.6	15.6	44.123	0	13.963	155920000	6	Q61187	Q61187	Tumor susceptibility gene 101 protein	Tsg101	Tumor susceptibility gene 101 protein OS
23.66	NaN	23.0081				1	1	1	10.6	10.6	10.6	26.021	0.0006483	2.8121	21690000	1	Q61189	Q61189	Methylosome subunit pICln	Clns1a	Methylosome subunit pICln OS
25.1387	24.8402	23.0083				6	6	5	5	5	4.2	190.76	0	8.3637	75415000	8	Q61194	Q61194	Phosphatidylinositol 4-phosphate 3-kinase C2 domain-containing subunit alpha	Pik3c2a	Phosphatidylinositol 4-phosphate 3-kinase C2 domain-containing subunit alpha OS
NaN	NaN	NaN				1	1	1	9.5	9.5	9.5	25.853	0	8.0575	0	1	Q61205	Q61205	Platelet-activating factor acetylhydrolase IB subunit gamma	Pafah1b3	Platelet-activating factor acetylhydrolase IB subunit gamma OS
22.1749	19.9557	NaN				1	1	1	3.9	3.9	3.9	25.581	0.0071407	1.6838	5752000	2	Q61206	Q61206	Platelet-activating factor acetylhydrolase IB subunit beta	Pafah1b2	Platelet-activating factor acetylhydrolase IB subunit beta OS
32.1495	32.0751	29.9532				12	12	12	25.9	25.9	25.9	61.422	0	58.297	10328000000	105	Q61207	Q61207	Prosaposin	Psap	Prosaposin OS
28.8944	28.0244	27.762				11	11	11	25.6	25.6	25.6	56.381	0	31.845	999590000	33	Q61235	Q61235	Beta-2-syntrophin	Sntb2	Beta-2-syntrophin OS
29.1804	29.3885	29.0266				8	8	8	19.6	19.6	19.6	63.798	0	46.805	1858000000	39	Q61263	Q61263	Sterol O-acyltransferase 1	Soat1	Sterol O-acyltransferase 1 OS
26.18	25.1524	24.9932				9	9	9	6.1	6.1	6.1	196.58	0	38.14	146720000	11	Q61292	Q61292	Laminin subunit beta-2	Lamb2	Laminin subunit beta-2 OS
28.4311	26.5659	25.491				15	15	14	30	30	28.3	94.132	0	75.008	508420000	36	Q61316;P48722	Q61316	Heat shock 70 kDa protein 4	Hspa4	Heat shock 70 kDa protein 4 OS
24.5596	25.5583	24.6852				4	4	4	16.2	16.2	16.2	27.964	0	8.1477	101110000	8	Q61334	Q61334	B-cell receptor-associated protein 29	Bcap29	B-cell receptor-associated protein 29 OS
28.5026	29.2105	28.3201				9	9	9	32.2	32.2	32.2	27.956	0	91.057	1336600000	51	Q61335	Q61335	B-cell receptor-associated protein 31	Bcap31	B-cell receptor-associated protein 31 OS
26.1706	24.9868	26.6747				3	3	3	21.1	21.1	21.1	22.08	0	16.391	215900000	14	Q61337	Q61337	Bcl2-associated agonist of cell death	Bad	Bcl2-associated agonist of cell death OS
26.6796	27.9061	29.069				3	3	3	48.6	48.6	48.6	12.399	0	23.335	922170000	13	Q61387	Q61387	Cytochrome c oxidase subunit 7A-related protein, mitochondrial	Cox7a2l	Cytochrome c oxidase subunit 7A-related protein, mitochondrial OS
26.7085	27.7881	27.0684				7	7	7	18.8	18.8	18.8	50.167	0	16.687	482170000	19	Q61398	Q61398	Procollagen C-endopeptidase enhancer 1	Pcolce	Procollagen C-endopeptidase enhancer 1 OS
31.9026	31.2432	32.1276				13	13	13	67.8	67.8	67.8	34.463	0	171.69	11249000000	197	Q61425	Q61425	Hydroxyacyl-coenzyme A dehydrogenase, mitochondrial	Hadh	Hydroxyacyl-coenzyme A dehydrogenase, mitochondrial OS
27.407	26.7944	27.4968				3	3	3	7.7	7.7	7.7	69.422	0	15.935	483740000	15	Q61468	Q61468	Mesothelin;Megakaryocyte-potentiating factor;Mesothelin, cleaved form	Msln	Mesothelin OS
29.3116	28.3856	27.7054				11	11	11	29.7	29.7	29.7	65.091	0	40.847	1235800000	47	Q61490	Q61490	CD166 antigen	Alcam	CD166 antigen OS
28.5977	28.6087	26.9987				10	10	10	25.3	25.3	25.3	63.864	0	76.126	949650000	28	Q61503	Q61503	5-nucleotidase	Nt5e	5-nucleotidase OS
29.0866	29.0143	28.8022				19	19	19	49	49	49	62.832	0	80.529	1580400000	63	Q61508	Q61508	Extracellular matrix protein 1	Ecm1	Extracellular matrix protein 1 OS
24.3181	20.6114	25.0766				4	4	4	10.1	10.1	10.1	71.726	0	6.4347	57902000	4	Q61510	Q61510	E3 ubiquitin/ISG15 ligase TRIM25	Trim25	E3 ubiquitin/ISG15 ligase TRIM25 OS
25.0389	24.2434	24.2418				3	3	3	11.9	11.9	11.9	50.469	0	35.975	74171000	7	Q61542	Q61542	StAR-related lipid transfer protein 3	Stard3	StAR-related lipid transfer protein 3 OS
30.9918	29.822	29.6661				32	32	32	38.2	38.2	38.2	133.73	0	174.92	3936300000	122	Q61543	Q61543	Golgi apparatus protein 1	Glg1	Golgi apparatus protein 1 OS
21.7648	22.9916	22.4358				1	1	1	2.1	2.1	2.1	68.461	0	4.0586	17577000	2	Q61545	Q61545	RNA-binding protein EWS	Ewsr1	RNA-binding protein EWS OS
28.0238	26.7234	25.6446				8	8	8	26.8	26.8	26.8	54.507	0	36.739	436160000	20	Q61553	Q61553	Fascin	Fscn1	Fascin OS
31.3982	30.0367	31.5328				22	22	22	60.1	60.1	60.1	54.201	0	133.07	7038200000	97	Q61578	Q61578	NADPH:adrenodoxin oxidoreductase, mitochondrial	Fdxr	NADPH:adrenodoxin oxidoreductase, mitochondrial OS
26.1721	24.9797	25.0027				7	7	7	18.2	18.2	18.2	76.221	0	25.9	142310000	16	Q61584	Q61584	Fragile X mental retardation syndrome-related protein 1	Fxr1	Fragile X mental retardation syndrome-related protein 1 OS
27.1809	26.2144	27.48				10	10	10	19.3	19.3	19.3	93.703	0	21.327	417210000	16	Q61586	Q61586	Glycerol-3-phosphate acyltransferase 1, mitochondrial	Gpam	Glycerol-3-phosphate acyltransferase 1, mitochondrial OS
31.0668	30.5734	31.5734				44	44	44	38.2	38.2	38.2	152.59	0	323.31	7042500000	172	Q61595	Q61595	Kinectin	Ktn1	Kinectin OS
28.6491	26.7884	25.3072				11	11	11	37.3	37.3	37.3	50.537	0	49.876	578400000	27	Q61598;P50396	Q61598	Rab GDP dissociation inhibitor beta	Gdi2	Rab GDP dissociation inhibitor beta OS
24.8025	20.1104	21.2341				4	4	4	43	43	43	22.851	0	7.6404	32860000	5	Q61599	Q61599	Rho GDP-dissociation inhibitor 2	Arhgdib	Rho GDP-dissociation inhibitor 2 OS
28.0178	27.7109	27.956				12	11	9	24.9	23.1	19.4	69.289	0	40.188	751840000	28	Q61656	Q61656	Probable ATP-dependent RNA helicase DDX5	Ddx5	Probable ATP-dependent RNA helicase DDX5 OS
NaN	21.8112	NaN				1	1	1	2.6	2.6	2.6	50.255	0	4.9622	3679700	1	Q61672	Q61672	Equilibrative nucleoside transporter 2	Slc29a2	Equilibrative nucleoside transporter 2 OS
21.6329	NaN	NaN				1	1	1	8.9	8.9	8.9	22.186	0	5.2912	3252000	1	Q61686	Q61686	Chromobox protein homolog 5	Cbx5	Chromobox protein homolog 5 OS
26.5646	24.8684	22.7911				8	7	7	16.8	15.2	15.2	96.406	0	17.663	137140000	9	Q61699	Q61699	Heat shock protein 105 kDa	Hsph1	Heat shock protein 105 kDa OS
23.7076	24.4306	24.2105				3	3	3	8	8	8	63.869	0	24.506	55725000	9	Q61712	Q61712	DnaJ homolog subfamily C member 1	Dnajc1	DnaJ homolog subfamily C member 1 OS
29.527	29.0229	29.9337				17	17	17	51.6	51.6	51.6	43.88	0	109.87	2344600000	74	Q61733	Q61733	28S ribosomal protein S31, mitochondrial	Mrps31	28S ribosomal protein S31, mitochondrial OS
30.0217	28.8849	28.8182				4	4	4	14.5	14.5	14.5	33.097	0	17.636	2059000000	35	Q61735	Q61735	Leukocyte surface antigen CD47	Cd47	Leukocyte surface antigen CD47 OS
30.4009	30.4308	30.0245				30	30	30	38.8	38.8	38.8	122.16	0	137.98	3957100000	92	Q61739	Q61739	Integrin alpha-6;Integrin alpha-6 heavy chain;Integrin alpha-6 light chain	Itga6	Integrin alpha-6 OS
28.6448	26.2963	26.6249				9	9	9	30.4	30.4	30.4	56.585	0	41.37	605610000	19	Q61753	Q61753	D-3-phosphoglycerate dehydrogenase	Phgdh	D-3-phosphoglycerate dehydrogenase OS
25.629	25.2743	25.2476				8	8	8	11.2	11.2	11.2	109.55	0	30.213	132310000	10	Q61768	Q61768	Kinesin-1 heavy chain	Kif5b	Kinesin-1 heavy chain OS
22.4213	NaN	NaN				2	2	2	8.7	8.7	8.7	29.994	0	8.1017	5616600	2	Q61792	Q61792	LIM and SH3 domain protein 1	Lasp1	LIM and SH3 domain protein 1 OS
NaN	21.3615	20.1438				2	2	2	2.9	2.9	2.9	135.7	0	4.0723	3852900	3	Q61810	Q61810	Latent-transforming growth factor beta-binding protein 3	Ltbp3	Latent-transforming growth factor beta-binding protein 3 OS
31.6456	30.5935	30.8339				69	57	54	45	37.7	36.3	228.99	0	323.31	6893500000	215	Q61879	Q61879	Myosin-10	Myh10	Myosin-10 OS
28.175	26.2482	25.8818				5	5	5	31.2	31.2	31.2	32.56	0	17.563	444590000	16	Q61937	Q61937	Nucleophosmin	Npm1	Nucleophosmin OS
32.3403	31.3455	32.3386				32	32	32	36.8	36.8	36.8	113.84	0	213.72	13597000000	166	Q61941	Q61941	NAD(P) transhydrogenase, mitochondrial	Nnt	NAD(P) transhydrogenase, mitochondrial OS
28.3213	27.6905	27.4726				7	7	5	37.6	37.6	29	38.221	0	38.423	738250000	24	Q61990;P57722	Q61990	Poly(rC)-binding protein 2	Pcbp2	Poly(rC)-binding protein 2 OS
22.8671	NaN	22.1225				2	2	2	7.2	7.2	7.2	68.203	0	4.3217	12216000	2	Q62074	Q62074	Protein kinase C iota type	Prkci	Protein kinase C iota type OS
NaN	23.61	24.5154				2	2	2	5.8	5.8	5.8	46.597	0.00033058	3.0454	36784000	2	Q62083	Q62083	PRKCA-binding protein	Pick1	PRKCA-binding protein OS
29.9237	29.7357	29.4515				11	11	11	57.6	57.6	57.6	39.617	0	84.788	2646600000	46	Q62086	Q62086	Serum paraoxonase/arylesterase 2	Pon2	Serum paraoxonase/arylesterase 2 OS
27.7505	27.4038	27.0096				9	9	9	50.6	50.6	50.6	39.351	0	26.31	538490000	18	Q62087	Q62087	Serum paraoxonase/lactonase 3	Pon3	Serum paraoxonase/lactonase 3 OS
24.7666	23.9627	23.3741				11	1	1	20.4	1.5	1.5	73.427	0.0024631	2.153	55763000	4	Q62095;Q61496	Q62095	ATP-dependent RNA helicase DDX3Y	Ddx3y	ATP-dependent RNA helicase DDX3Y OS
27.8498	28.1396	27.2727				8	8	8	14.7	14.7	14.7	96.904	0	33.434	699720000	24	Q62165	Q62165	Dystroglycan;Alpha-dystroglycan;Beta-dystroglycan	Dag1	Dystroglycan OS
28.8694	27.4646	27.9038				15	15	5	35.2	35.2	16.5	73.101	0	66.152	926740000	40	Q62167;P16381	Q62167;P16381	ATP-dependent RNA helicase DDX3X;Putative ATP-dependent RNA helicase Pl10	Ddx3x;D1Pas1	ATP-dependent RNA helicase DDX3X OS;Putative ATP-dependent RNA helicase Pl10 OS
NaN	21.0723	NaN				1	1	1	1.7	1.7	1.7	82.699	0.0091418	1.5782	2204900	1	Q62177	Q62177	Semaphorin-3B	Sema3b	Semaphorin-3B OS
NaN	25.8348	22.9159				3	3	3	7.2	7.2	7.2	91.391	0	7.442	67763000	3	Q62179	Q62179	Semaphorin-4B	Sema4b	Semaphorin-4B OS
30.0475	30.9168	29.7828				4	4	4	30.8	30.8	30.8	18.936	0	26.436	4060500000	42	Q62186	Q62186	Translocon-associated protein subunit delta	Ssr4	Translocon-associated protein subunit delta OS
24.1631	22.2469	23.0237				1	1	1	8.5	8.5	8.5	29.718	0	5.7762	32289000	1	Q62193	Q62193	Replication protein A 32 kDa subunit	Rpa2	Replication protein A 32 kDa subunit OS
32.858	31.1881	31.7357				92	92	92	54.3	54.3	54.3	274.22	0	323.31	13808000000	365	Q62261;P15508	Q62261	Spectrin beta chain, non-erythrocytic 1	Sptbn1	Spectrin beta chain, non-erythrocytic 1 OS
NaN	23.9199	21.1513				3	3	3	8.1	8.1	8.1	67.121	0	24.032	18200000	4	Q62312	Q62312	TGF-beta receptor type-2	Tgfbr2	TGF-beta receptor type-2 OS
26.2664	26.0658	24.8798				3	3	3	13.3	13.3	13.3	37.848	0	37.122	181830000	7	Q62313;Q62314	Q62313;Q62314	Trans-Golgi network integral membrane protein 1;Trans-Golgi network integral membrane protein 2	Tgoln1;Tgoln2	Trans-Golgi network integral membrane protein 1 OS;Trans-Golgi network integral membrane protein 2 OS
25.4304	22.3851	22.3176				3	3	3	4.8	4.8	4.8	88.846	0	5.9626	55924000	4	Q62318	Q62318	Transcription intermediary factor 1-beta	Trim28	Transcription intermediary factor 1-beta OS
NaN	23.6759	NaN				2	2	2	12.7	12.7	12.7	26.201	0	3.7233	13402000	3	Q62348	Q62348	Translin	Tsn	Translin OS
31.5718	31.7468	30.1627				29	29	29	42.5	42.5	42.5	85.73	0	195.21	7997500000	118	Q62351	Q62351	Transferrin receptor protein 1	Tfrc	Transferrin receptor protein 1 OS
25.9005	27.6724	25.1664				12	12	12	23.7	23.7	23.7	96.481	0	61.178	314200000	20	Q62371	Q62371	Discoidin domain-containing receptor 2	Ddr2	Discoidin domain-containing receptor 2 OS
NaN	24.8589	NaN				2	2	1	2.2	2.2	0.9	114.53	0.00064433	2.7247	30428000	2	Q62381;Q9WVM6	Q62381;Q9WVM6	Tolloid-like protein 1;Tolloid-like protein 2	Tll1;Tll2	Tolloid-like protein 1 OS;Tolloid-like protein 2 OS
25.9949	23.1777	NaN				1	1	1	13.8	13.8	13.8	24.313	0	9.0621	76360000	3	Q62393	Q62393	Tumor protein D52	Tpd52	Tumor protein D52 OS
25.0659	23.802	24.0027				3	3	3	3.6	3.6	3.6	143.07	0	6.4596	66557000	5	Q62417	Q62417	Sorbin and SH3 domain-containing protein 1	Sorbs1	Sorbin and SH3 domain-containing protein 1 OS
25.6599	25.0887	23.366				3	3	3	13.3	13.3	13.3	48.699	0	6.5596	99508000	5	Q62418	Q62418	Drebrin-like protein	Dbnl	Drebrin-like protein OS
24.7328	23.6276	23.8297				3	3	3	16.6	16.6	16.6	41.518	0	5.32	55750000	5	Q62419;Q62420	Q62419	Endophilin-A2	Sh3gl1	Endophilin-A2 OS
30.6013	29.5217	31.0935				7	7	7	64.6	64.6	64.6	9.3267	0	38.77	4691000000	47	Q62425	Q62425	Cytochrome c oxidase subunit NDUFA4	Ndufa4	Cytochrome c oxidase subunit NDUFA4 OS
24.2534	23.1671	23.7161				1	1	1	21.4	21.4	21.4	11.045	0	3.9506	43198000	3	Q62426	Q62426	Cystatin-B	Cstb	Cystatin-B OS
28.0002	27.0946	26.9643				8	8	8	37.6	37.6	37.6	43.008	0	33.763	542730000	30	Q62433	Q62433	Protein NDRG1	Ndrg1	Protein NDRG1 OS
24.7197	26.1882	26.4228				4	4	4	12	12	12	47.117	0	72.704	194050000	9	Q62443	Q62443	Neuronal pentraxin-1	Nptx1	Neuronal pentraxin-1 OS
26.8675	25.2765	26.6911				4	4	4	20.1	20.1	20.1	25.147	0	8.0381	271430000	7	Q62446	Q62446	Peptidyl-prolyl cis-trans isomerase FKBP3	Fkbp3	Peptidyl-prolyl cis-trans isomerase FKBP3 OS
25.9229	23.9507	24.407				9	9	9	12.7	12.7	12.7	102.1	0	23.513	102080000	13	Q62448	Q62448	Eukaryotic translation initiation factor 4 gamma 2	Eif4g2	Eukaryotic translation initiation factor 4 gamma 2 OS
29.6198	28.6516	28.7574				13	13	13	45.1	45.1	45.1	43.096	0	81.473	1700400000	64	Q62465	Q62465	Synaptic vesicle membrane protein VAT-1 homolog	Vat1	Synaptic vesicle membrane protein VAT-1 homolog OS
33.0462	32.7655	32.3719				28	28	28	38.7	38.7	38.7	116.74	0	275.62	21729000000	252	Q62470	Q62470	Integrin alpha-3;Integrin alpha-3 heavy chain;Integrin alpha-3 light chain	Itga3	Integrin alpha-3 OS
19.9525	NaN	20.6317				1	1	1	2.8	2.8	2.8	60.545	0.00033659	3.3001	2639200	1	Q62523	Q62523	Zyxin	Zyx	Zyxin OS
NaN	22.9936	NaN				1	1	1	10.8	10.8	10.8	22.037	0	9.661	8351500	4	Q63829	Q63829	COMM domain-containing protein 3	Commd3	COMM domain-containing protein 3 OS
28.2088	26.5876	26.9652				8	8	8	18.8	18.8	18.8	53.254	0	40.31	542110000	19	Q63850	Q63850	Nuclear pore glycoprotein p62	Nup62	Nuclear pore glycoprotein p62 OS
27.8243	27.4707	26.453				4	4	4	16.7	16.7	16.7	46.763	0	9.5568	515520000	8	Q63918	Q63918	Serum deprivation-response protein	Sdpr	Caveolae-associated protein 2 OS
27.743	28.3232	27.2595				9	9	9	25.4	25.4	25.4	70.02	0	37.623	721150000	30	Q63961	Q63961	Endoglin	Eng	Endoglin OS
28.6689	28.3652	27.7189				10	10	10	47.1	47.1	47.1	29.1	0	29.976	993450000	33	Q64008	Q64008	Ras-related protein Rab-34	Rab34	Ras-related protein Rab-34 OS
21.9733	21.35	NaN				1	1	1	5.6	5.6	5.6	33.814	0.00033124	3.0756	6790400	1	Q64010	Q64010	Adapter molecule crk	Crk	Adapter molecule crk OS
25.5603	24.4597	25.118				4	4	4	21.5	21.5	21.5	27.883	0	7.1342	108960000	7	Q64105	Q64105	Sepiapterin reductase	Spr	Sepiapterin reductase OS
30.4707	29.5924	30.2835				13	13	13	37.5	37.5	37.5	59.601	0	80.994	3604400000	70	Q64133	Q64133	Amine oxidase [flavin-containing] A	Maoa	Amine oxidase [flavin-containing] A OS
24.6466	23.6471	NaN				2	2	2	24.5	24.5	24.5	22.031	0	17.271	39402000	4	Q64152	Q64152	Transcription factor BTF3	Btf3	Transcription factor BTF3 OS
28.3641	28.5222	25.6964				8	8	8	33.2	33.2	33.2	37.022	0	80.185	785370000	25	Q64191	Q64191	N(4)-(beta-N-acetylglucosaminyl)-L-asparaginase;Glycosylasparaginase alpha chain;Glycosylasparaginase beta chain	Aga	N(4)-(beta-N-acetylglucosaminyl)-L-asparaginase OS
25.7738	NaN	23.5064				3	3	3	15.8	15.8	15.8	34.616	0	12.171	69288000	3	Q64277	Q64277	ADP-ribosyl cyclase/cyclic ADP-ribose hydrolase 2	Bst1	ADP-ribosyl cyclase/cyclic ADP-ribose hydrolase 2 OS
28.8029	28.5038	28.2301				3	3	3	13	13	13	30.381	0	45.454	1163800000	22	Q64310	Q64310	Surfeit locus protein 4	Surf4	Surfeit locus protein 4 OS
23.8723	23.784	NaN				5	5	5	13.7	13.7	13.7	66.357	0	12.884	29800000	5	Q64324	Q64324	Syntaxin-binding protein 2	Stxbp2	Syntaxin-binding protein 2 OS
23.6377	23.5961	20.3628				2	2	2	2.1	2.1	2.1	146.41	0	5.0675	27079000	3	Q64331	Q64331	Unconventional myosin-VI	Myo6	Unconventional myosin-VI OS
31.5044	30.3879	29.8428				20	20	20	83.9	83.9	83.9	48.162	0	175.03	5414100000	124	Q64337	Q64337	Sequestosome-1	Sqstm1	Sequestosome-1 OS
27.9311	26.4058	27.7164				7	7	7	45.5	45.5	45.5	26.132	0	15.724	565350000	16	Q64373	Q64373	Bcl-2-like protein 1	Bcl2l1	Bcl-2-like protein 1 OS
34.8461	34.408	35.1428				13	13	13	85.3	85.3	85.3	10.963	0	69.771	91614000000	417	Q64433	Q64433	10 kDa heat shock protein, mitochondrial	Hspe1	10 kDa heat shock protein, mitochondrial OS
25.75	24.2535	21.0642				6	6	6	6.9	6.9	6.9	136.77	0	8.2961	78624000	7	Q64455	Q64455	Receptor-type tyrosine-protein phosphatase eta	Ptprj	Receptor-type tyrosine-protein phosphatase eta OS
29.2442	26.097	25.5204				24	24	24	26.9	26.9	26.9	139.88	0	90.658	755820000	40	Q64514	Q64514	Tripeptidyl-peptidase 2	Tpp2	Tripeptidyl-peptidase 2 OS
28.5056	28.0788	28.6778				13	13	13	37.9	37.9	37.9	61.227	0	70.213	1094000000	37	Q64516;Q9WU65	Q64516	Glycerol kinase	Gk	Glycerol kinase OS
23.9824	23.8334	24.8545				2	2	2	14.6	14.6	14.6	21.918	0	3.7975	61858000	4	Q64520	Q64520	Guanylate kinase	Guk1	Guanylate kinase OS
33.349	32.6128	33.3559				45	45	45	73.9	73.9	73.9	80.953	0	323.31	28502000000	300	Q64521	Q64521	Glycerol-3-phosphate dehydrogenase, mitochondrial	Gpd2	Glycerol-3-phosphate dehydrogenase, mitochondrial OS
33.1147	30.4941	31.9249				5	5	1	35.7	35.7	17.8	13.988	0	41.683	14890000000	41	Q64523;Q6GSS7	Q64523;Q6GSS7	Histone H2A type 2-C;Histone H2A type 2-A	Hist2h2ac;Hist2h2aa1	Histone H2A type 2-C OS;Histone H2A type 2-A OS
27.3859	26.4364	26.9978				7	7	7	51.5	51.5	51.5	30.959	0	20.03	400210000	20	Q64669	Q64669	NAD(P)H dehydrogenase [quinone] 1	Nqo1	NAD(P)H dehydrogenase [quinone] 1 OS
27.0157	24.7756	24.3691				4	4	4	20.5	20.5	20.5	33.995	0	34.016	186080000	7	Q64674	Q64674	Spermidine synthase	Srm	Spermidine synthase OS
26.6158	27.3539	26.7019				4	4	4	23.6	23.6	23.6	27.189	0	73.909	383530000	18	Q64695	Q64695	Endothelial protein C receptor	Procr	Endothelial protein C receptor OS
NaN	22.8734	NaN				1	1	1	10.4	10.4	10.4	33.243	0	5.1811	7684000	1	Q64704	Q64704	Syntaxin-3	Stx3	Syntaxin-3 OS
29.277	27.3603	27.7607				17	17	17	26.5	26.5	26.5	116.72	0	77.738	1050200000	61	Q64727	Q64727	Vinculin	Vcl	Vinculin OS
NaN	23.1263	21.3652				2	2	2	5.4	5.4	5.4	56.178	0	22.311	11858000	4	Q64729	Q64729	TGF-beta receptor type-1	Tgfbr1	TGF-beta receptor type-1 OS
27.017	25.8078	25.1522				4	4	4	15.1	15.1	15.1	53.762	0	79.584	231840000	8	Q64735	Q64735	Complement component receptor 1-like protein	Cr1l	Complement component receptor 1-like protein OS
28.2242	26.0143	25.9922				12	12	12	22.4	22.4	22.4	107.5	0	64.171	448090000	26	Q64737	Q64737	Trifunctional purine biosynthetic protein adenosine-3;Phosphoribosylamine--glycine ligase;Phosphoribosylformylglycinamidine cyclo-ligase;Phosphoribosylglycinamide formyltransferase	Gart	Trifunctional purine biosynthetic protein adenosine-3 OS
24.0144	25.5563	25.7968				4	4	4	13.1	13.1	13.1	67.334	0	14.561	124580000	7	Q64FW2	Q64FW2	All-trans-retinol 13,14-reductase	Retsat	All-trans-retinol 13,14-reductase OS
28.4713	27.8931	28.8311				7	7	7	52.8	52.8	52.8	21.942	0	40.364	1099000000	27	Q66GT5	Q66GT5	Phosphatidylglycerophosphatase and protein-tyrosine phosphatase 1	Ptpmt1	Phosphatidylglycerophosphatase and protein-tyrosine phosphatase 1 OS
NaN	22.2263	22.0504				2	2	2	7.8	7.8	7.8	39.106	0.00033245	3.1523	9249800	3	Q66JY6	Q66JY6	Rho guanine nucleotide exchange factor 39	Arhgef39	Rho guanine nucleotide exchange factor 39 OS
25.6691	22.6683	24.0017				2	2	2	5.4	5.4	5.4	57.401	0.00064082	2.6353	76817000	3	Q66JZ4	Q66JZ4	T-cell activation inhibitor, mitochondrial	TCAIM	T-cell activation inhibitor, mitochondrial OS
32.2297	31.5395	30.5323				64	64	64	54	54	54	191.55	0	323.31	9710600000	232	Q68FD5	Q68FD5	Clathrin heavy chain 1	Cltc	Clathrin heavy chain 1 OS
24.8662	24.9101	24.2888				8	8	8	10.1	10.1	10.1	131.55	0	16.086	82604000	9	Q68FH0	Q68FH0	Plakophilin-4	Pkp4	Plakophilin-4 OS
27.2754	26.2885	24.7078				7	7	3	17.9	17.9	10	66.899	0	21.648	271820000	21	Q68FL4	Q68FL4	Putative adenosylhomocysteinase 3	Ahcyl2	Putative adenosylhomocysteinase 3 OS
28.1373	27.5131	26.4194				16	16	16	26.4	26.4	26.4	101.43	0	47.379	576530000	25	Q68FL6	Q68FL6	Methionine--tRNA ligase, cytoplasmic	Mars	Methionine--tRNA ligase, cytoplasmic OS
22.222	20.632	20.9983				1	1	1	1.3	1.3	1.3	191.09	0	11.578	8611800	2	Q69Z38	Q69Z38	Pseudopodium-enriched atypical kinase 1	Peak1	Pseudopodium-enriched atypical kinase 1 OS
28.5178	27.8788	27.9703				7	7	7	12.7	12.7	12.7	86.625	0	16.491	894100000	12	Q69ZF7	Q69ZF7	Metal transporter CNNM4	Cnnm4	Metal transporter CNNM4 OS
23.3047	25.6579	NaN				8	8	8	10.4	10.4	10.4	140.98	0	12.746	63302000	9	Q69ZN6	Q69ZN6	N-acetylglucosamine-1-phosphotransferase subunits alpha/beta;N-acetylglucosamine-1-phosphotransferase subunit alpha;N-acetylglucosamine-1-phosphotransferase subunit beta	Gnptab	N-acetylglucosamine-1-phosphotransferase subunits alpha/beta OS
32.657	32.615	31.4724				91	91	90	56.2	56.2	55.5	233.32	0	323.31	16330000000	326	Q69ZN7	Q69ZN7	Myoferlin	Myof	Myoferlin OS
23.99	23.9485	24.8054				2	2	2	6.8	6.8	6.8	43.016	0	4.8739	62171000	3	Q69ZP3	Q69ZP3	Probable hydrolase PNKD	Pnkd	Probable hydrolase PNKD OS
23.7468	22.7279	22.3447				2	2	2	1.9	1.9	1.9	139.1	0.00032982	2.9996	26350000	10	Q69ZW3	Q69ZW3	EH domain-binding protein 1	Ehbp1	EH domain-binding protein 1 OS
21.4203	NaN	19.9144				3	3	3	3.7	3.7	3.7	150.33	0	7.4201	3794700	3	Q6A026	Q6A026	Sister chromatid cohesion protein PDS5 homolog A	Pds5a	Sister chromatid cohesion protein PDS5 homolog A OS
24.1145	21.9083	22.5034				4	4	4	5.3	5.3	5.3	121.64	0	5.9667	28045000	6	Q6A0A9;Q8C3F2	Q6A0A9	Constitutive coactivator of PPAR-gamma-like protein 1	FAM120A	Constitutive coactivator of PPAR-gamma-like protein 1 OS
23.6415	NaN	NaN				2	2	2	3.4	3.4	3.4	128.47	0.0030544	2.0206	13086000	2	Q6A4J8	Q6A4J8	Ubiquitin carboxyl-terminal hydrolase 7	Usp7	Ubiquitin carboxyl-terminal hydrolase 7 OS
27.2967	27.8596	27.5708				7	7	7	6.6	6.6	6.6	148.23	0	12.148	607750000	17	Q6AW69	Q6AW69	Cingulin-like protein 1	Cgnl1	Cingulin-like protein 1 OS
24.6645	22.6293	NaN				2	2	2	5.2	5.2	5.2	60.342	0	8.0278	33081000	3	Q6DFW4	Q6DFW4	Nucleolar protein 58	Nop58	Nucleolar protein 58 OS
27.4392	27.0361	26.3759				9	9	9	29.6	29.6	29.6	53.184	0	45.916	406690000	20	Q6DFX2	Q6DFX2	Anthrax toxin receptor 2	Antxr2	Anthrax toxin receptor 2 OS
26.6422	25.6435	26.563				7	7	7	13	13	13	95.397	0	35.155	256300000	17	Q6DI86	Q6DI86	FAST kinase domain-containing protein 1	Fastkd1	FAST kinase domain-containing protein 1, mitochondrial OS
23.9994	21.6279	22.0211				3	3	3	8.6	8.6	8.6	81.034	0	9.1049	24267000	6	Q6DIA2	Q6DIA2	Exocyst complex component 3-like protein 4	Exoc3l4	Exocyst complex component 3-like protein 4 OS
25.3158	26.3242	24.9204				4	4	4	9.1	9.1	9.1	62.188	0	9.9704	157540000	9	Q6DID7	Q6DID7	Protein wntless homolog	Wls	Protein wntless homolog OS
25.4977	24.5532	23.7894				6	6	6	12.5	12.5	12.5	57.506	0	8.3052	86496000	9	Q6DVA0	Q6DVA0	LEM domain-containing protein 2	Lemd2	LEM domain-containing protein 2 OS
26.628	25.1614	23.4609				8	8	8	11.1	11.1	11.1	151.86	0	40.422	152780000	12	Q6EDY6	Q6EDY6	Leucine-rich repeat-containing protein 16A	Lrrc16a	F-actin-uncapping protein LRRC16A OS
23.4884	25.394	23.2338				7	7	7	10.1	10.1	10.1	139.61	0	20.145	65725000	9	Q6GQT6	Q6GQT6	Sterol regulatory element-binding protein cleavage-activating protein	Scap	Sterol regulatory element-binding protein cleavage-activating protein OS
31.1107	31.4712	31.0045				38	38	38	49.4	49.4	49.4	133.42	0	261.79	7449800000	169	Q6GQT9	Q6GQT9	Nodal modulator 1	Nomo1	Nodal modulator 1 OS
27.9338	28.3035	27.5828				6	6	6	32.8	32.8	32.8	35.955	0	42.192	788710000	17	Q6GV12	Q6GV12	3-ketodihydrosphingosine reductase	Kdsr	3-ketodihydrosphingosine reductase OS
23.1856	23.7794	22.1635				1	1	1	1.9	1.9	1.9	85.533	0.00033135	3.0762	28636000	1	Q6IQX7	Q6IQX7	Chondroitin sulfate synthase 2	Chpf	Chondroitin sulfate synthase 2 OS
NaN	22.6507	20.7002				2	2	2	13.7	13.7	13.7	28.467	0	5.5308	8288200	3	Q6IRU2	Q6IRU2	Tropomyosin alpha-4 chain	Tpm4	Tropomyosin alpha-4 chain OS
24.3604	22.6462	23.4578				1	1	1	4.4	4.4	4.4	25.171	0.0012508	2.2924	39624000	2	Q6IRU5	Q6IRU5	Clathrin light chain B	Cltb	Clathrin light chain B OS
23.6902	21.5085	22.0941				2	2	2	3.6	3.6	3.6	86.454	0	3.7497	20995000	2	Q6KAR6	Q6KAR6	Exocyst complex component 3	Exoc3	Exocyst complex component 3 OS
NaN	NaN	NaN				1	1	1	6.6	6.6	6.6	35.411	0	7.5165	0	1	Q6KAU4	Q6KAU4	Multivesicular body subunit 12B	Mvb12b	Multivesicular body subunit 12B OS
25.4124	24.4786	25.1098				2	2	2	11.3	11.3	11.3	38.781	0	25.088	104240000	5	Q6NSQ9	Q6NSQ9	Glucose-6-phosphatase 3	G6pc3	Glucose-6-phosphatase 3 OS
26.7604	25.5258	21.9974				5	5	5	26.4	26.4	26.4	41.99	0	12.812	166180000	8	Q6NSU3	Q6NSU3	Glycosyltransferase 8 domain-containing protein 1	Glt8d1	Glycosyltransferase 8 domain-containing protein 1 OS
27.5111	26.3496	27.3533				5	5	5	28.1	28.1	28.1	33.048	0	57.509	448260000	16	Q6NVE9	Q6NVE9	Protein phosphatase PTC7 homolog	Pptc7	Protein phosphatase PTC7 homolog OS
24.5374	19.0353	23.3756				2	2	2	5.6	5.6	5.6	59.152	0	3.8111	35770000	3	Q6NVF9	Q6NVF9	Cleavage and polyadenylation specificity factor subunit 6	Cpsf6	Cleavage and polyadenylation specificity factor subunit 6 OS
27.2874	28.0308	27.819				12	12	12	42.7	42.7	42.7	57.143	0	38.235	674800000	33	Q6NVG1	Q6NVG1	Lysophospholipid acyltransferase LPCAT4	Lpcat4	Lysophospholipid acyltransferase LPCAT4 OS
28.0009	28.1961	27.8554				18	18	18	28.1	28.1	28.1	132.76	0	70.866	818970000	49	Q6NWW9	Q6NWW9	Fibronectin type III domain-containing protein 3B	Fndc3b	Fibronectin type III domain-containing protein 3B OS
26.4879	25.6701	24.5143				4	4	4	21.4	21.4	21.4	53.182	0	14.21	171470000	9	Q6NXH2	Q6NXH2	Glycoprotein endo-alpha-1,2-mannosidase	Manea	Glycoprotein endo-alpha-1,2-mannosidase OS
NaN	21.7782	NaN				1	1	1	6.7	6.7	6.7	29.812	0.0003308	3.0519	3596500	1	Q6NZB0	Q6NZB0	DnaJ homolog subfamily C member 8	Dnajc8	DnaJ homolog subfamily C member 8 OS
23.6015	NaN	NaN				1	1	1	2.5	2.5	2.5	110.78	0.002765	2.1271	12728000	1	Q6NZC7	Q6NZC7	SEC23-interacting protein	Sec23ip	SEC23-interacting protein OS
26.6359	25.3074	25.2627				10	10	10	9.5	9.5	9.5	176.07	0	20.462	186060000	15	Q6NZJ6;Q80XI3	Q6NZJ6	Eukaryotic translation initiation factor 4 gamma 1	Eif4g1	Eukaryotic translation initiation factor 4 gamma 1 OS
24.6425	25.4677	24.3945				4	4	4	25.5	25.5	25.5	28.954	0	9.2284	94646000	4	Q6P073	Q6P073	Ubiquitin-conjugating enzyme E2 J2	Ube2j2	Ubiquitin-conjugating enzyme E2 J2 OS
25.6426	21.9467	25.0354				3	3	3	6.6	6.6	6.6	69.59	0	4.0994	90814000	4	Q6P1B1	Q6P1B1	Xaa-Pro aminopeptidase 1	Xpnpep1	Xaa-Pro aminopeptidase 1 OS
26.2952	26.137	25.6183				5	5	5	8	8	8	106.2	0	12.174	207650000	9	Q6P1H6	Q6P1H6	Ankyrin repeat and LEM domain-containing protein 2	Ankle2	Ankyrin repeat and LEM domain-containing protein 2 OS
NaN	20.4386	19.3781				1	1	1	4.7	4.7	4.7	50.255	0.00033979	3.418	2102500	1	Q6P1I3	Q6P1I3	UPF0536 protein C12orf66 homolog		KICSTOR complex protein C12orf66 homolog OS
29.2567	28.1027	27.2173				11	11	11	34	34	34	49.408	0	44.04	1085700000	27	Q6P2L7	Q6P2L7	Protein CASC4	Casc4	Protein CASC4 OS
29.7538	28.4388	29.5703				14	14	14	51.3	51.3	51.3	42.88	0	73.639	2066400000	55	Q6P3A8	Q6P3A8	2-oxoisovalerate dehydrogenase subunit beta, mitochondrial	Bckdhb	2-oxoisovalerate dehydrogenase subunit beta, mitochondrial OS
NaN	22.0622	NaN				2	2	2	1.4	1.4	1.4	244.54	0.00065381	2.8862	4379000	2	Q6P4T2	Q6P4T2	U5 small nuclear ribonucleoprotein 200 kDa helicase	Snrnp200	U5 small nuclear ribonucleoprotein 200 kDa helicase OS
25.46	25.6414	NaN				4	4	4	9.4	9.4	9.4	94.944	0	8.1598	98495000	7	Q6P542	Q6P542	ATP-binding cassette sub-family F member 1	Abcf1	ATP-binding cassette sub-family F member 1 OS
23.2346	22.1182	NaN				2	2	2	2.7	2.7	2.7	133.34	0	19.188	14422000	3	Q6P5D4	Q6P5D4	Centrosomal protein of 135 kDa	Cep135	Centrosomal protein of 135 kDa OS
33.3597	32.9413	32.2114				62	62	62	58.5	58.5	58.5	176.43	0	323.31	24242000000	372	Q6P5E4	Q6P5E4	UDP-glucose:glycoprotein glucosyltransferase 1	Uggt1	UDP-glucose:glycoprotein glucosyltransferase 1 OS
25.5076	25.787	24.3579				5	5	5	8.3	8.3	8.3	94.393	0	42.35	127100000	13	Q6P5F6	Q6P5F6	Zinc transporter ZIP10	Slc39a10	Zinc transporter ZIP10 OS
26.5008	23.9559	24.3464				5	5	5	8.5	8.5	8.5	123.09	0	20.543	132560000	6	Q6P5F9	Q6P5F9	Exportin-1	Xpo1	Exportin-1 OS
27.2217	27.474	26.5381				8	8	8	34.3	34.3	34.3	38.146	0	40.35	440370000	19	Q6P6J9	Q6P6J9	Thioredoxin domain-containing protein 15	Txndc15	Thioredoxin domain-containing protein 15 OS
NaN	26.0239	NaN				2	2	2	5.1	5.1	5.1	59.534	0	6.4798	68231000	3	Q6P8H8	Q6P8H8	Probable dolichyl pyrophosphate Glc1Man9GlcNAc2 alpha-1,3-glucosyltransferase	Alg8	Probable dolichyl pyrophosphate Glc1Man9GlcNAc2 alpha-1,3-glucosyltransferase OS
NaN	19.4897	19.196				1	1	1	8.4	8.4	8.4	18.963	0.0015581	2.2726	1336800	1	Q6P8I4	Q6P8I4	PEST proteolytic signal-containing nuclear protein	Pcnp	PEST proteolytic signal-containing nuclear protein OS
24.3905	23.86	25.2725				3	3	3	19.6	19.6	19.6	30.849	0	12.753	77749000	6	Q6P8I6	Q6P8I6	Cytochrome c oxidase assembly protein COX11, mitochondrial	Cox11	Cytochrome c oxidase assembly protein COX11, mitochondrial OS
25.6001	25.3153	25.3285				7	7	7	41.4	41.4	41.4	33.365	0	15.138	134750000	13	Q6P8M1	Q6P8M1	Putative deoxyribonuclease TATDN1	Tatdn1	Putative deoxyribonuclease TATDN1 OS
22.9899	23.8899	NaN				4	4	4	9.4	9.4	9.4	46.648	0	7.7854	23874000	4	Q6P8X1	Q6P8X1	Sorting nexin-6;Sorting nexin-6, N-terminally processed	Snx6	Sorting nexin-6 OS
28.297	27.9891	27.0517				12	12	12	18.9	18.9	18.9	106.25	0	27.31	735300000	28	Q6P9J9	Q6P9J9	Anoctamin-6	Ano6	Anoctamin-6 OS
25.3038	22.9814	22.5885				2	2	2	7.5	7.5	7.5	57.321	0	7.2765	56008000	5	Q6P9N1	Q6P9N1	Hyccin	Fam126a	Hyccin OS
21.8052	22.5841	23.809				2	2	2	3.4	3.4	3.4	118.03	0	5.4898	24649000	4	Q6P9P6	Q6P9P6	Kinesin-like protein KIF11	Kif11	Kinesin-like protein KIF11 OS
22.0357	22.1881	20.181				1	1	1	1.6	1.6	1.6	132.96	0	5.5657	10266000	2	Q6P9Q6	Q6P9Q6	FK506-binding protein 15	Fkbp15	FK506-binding protein 15 OS
24.2413	22.5741	22.3475				3	3	3	9.3	9.3	9.3	58.213	0	10.632	31414000	5	Q6P9R2	Q6P9R2	Serine/threonine-protein kinase OSR1	Oxsr1	Serine/threonine-protein kinase OSR1 OS
24.8378	25.662	24.1219				5	5	5	12.8	12.8	12.8	69.115	0	9.1745	101340000	9	Q6P9S7	Q6P9S7	Polypeptide N-acetylgalactosaminyltransferase 10	Galnt10	Polypeptide N-acetylgalactosaminyltransferase 10 OS
28.0827	27.6735	27.7788				9	9	9	29	29	29	66.223	0	46.412	728640000	28	Q6PA06	Q6PA06	Atlastin-2	Atl2	Atlastin-2 OS
21.489	20.9834	21.336				3	3	3	2.8	2.8	2.8	185.21	0.00065274	2.8659	7663600	3	Q6PB44	Q6PB44	Tyrosine-protein phosphatase non-receptor type 23	Ptpn23	Tyrosine-protein phosphatase non-receptor type 23 OS
35.0886	34.3155	35.1607				92	92	92	73.3	73.3	73.3	156.61	0	323.31	96326000000	841	Q6PB66	Q6PB66	Leucine-rich PPR motif-containing protein, mitochondrial	Lrpprc	Leucine-rich PPR motif-containing protein, mitochondrial OS
28.0121	28.5259	27.7872				14	14	14	33.5	33.5	33.5	64.514	0	48.57	888810000	49	Q6PB93	Q6PB93	Polypeptide N-acetylgalactosaminyltransferase 2;Polypeptide N-acetylgalactosaminyltransferase 2 soluble form	Galnt2	Polypeptide N-acetylgalactosaminyltransferase 2 OS
27.2645	25.8563	28.1316				5	5	5	31.6	31.6	31.6	32.931	0	30.014	516060000	12	Q6PCP5	Q6PCP5	Mitochondrial fission factor	Mff	Mitochondrial fission factor OS
25.4965	23.3105	22.3742				3	3	3	8.6	8.6	8.6	78.631	0	6.5485	63179000	3	Q6PD19	Q6PD19	UPF0668 protein C10orf76 homolog		UPF0668 protein C10orf76 homolog OS
NaN	20.9826	NaN				1	1	1	2	2	2	67.177	0.00034048	3.4362	2072000	1	Q80UP5;Q6PD24	Q80UP5;Q6PD24	Ankyrin repeat domain-containing protein 13A;Ankyrin repeat domain-containing protein 13D	Ankrd13a;Ankrd13d	Ankyrin repeat domain-containing protein 13A OS;Ankyrin repeat domain-containing protein 13D OS
30.0452	30.51	29.595				20	20	20	58.2	58.2	58.2	61.71	0	172.85	3447900000	73	Q6PD26	Q6PD26	GPI transamidase component PIG-S	Pigs	GPI transamidase component PIG-S OS
23.6366	24.0738	23.8017				3	3	3	4.2	4.2	4.2	150.07	0	18.692	45322000	7	Q6PDH0	Q6PDH0	Pleckstrin homology-like domain family B member 1	Phldb1	Pleckstrin homology-like domain family B member 1 OS
25.0108	23.5938	NaN				6	6	6	5.3	5.3	5.3	203.7	0	11.734	46466000	7	Q6PDI5	Q6PDI5	Proteasome-associated protein ECM29 homolog	Ecm29	Proteasome-associated protein ECM29 homolog OS
22.9366	NaN	22.2369				1	1	1	7.1	7.1	7.1	54.218	0	10.482	12971000	5	Q6PDL0	Q6PDL0	Cytoplasmic dynein 1 light intermediate chain 2	Dync1li2	Cytoplasmic dynein 1 light intermediate chain 2 OS
25.4036	26.3471	25.0536				2	2	2	2	2	2	212.92	0.0074272	1.6683	164570000	1	Q6PDN3	Q6PDN3	Myosin light chain kinase, smooth muscle;Myosin light chain kinase, smooth muscle, deglutamylated form	Mylk	Myosin light chain kinase, smooth muscle OS
26.487	26.1813	26.9611				6	6	6	45.7	45.7	45.7	28.372	0	21.012	300800000	19	Q6PDY2	Q6PDY2	2-aminoethanethiol dioxygenase	Ado	2-aminoethanethiol dioxygenase OS
28.9024	27.9861	28.5953				11	11	11	49.8	49.8	49.8	33.04	0	38.238	1173200000	29	Q6PE15	Q6PE15	Mycophenolic acid acyl-glucuronide esterase, mitochondrial	Abhd10	Mycophenolic acid acyl-glucuronide esterase, mitochondrial OS
24.1029	24.5136	25.3791				3	3	3	11.1	11.1	11.1	44.927	0	4.6024	85608000	5	Q6PEB4	Q6PEB4	Probable tRNA N6-adenosine threonylcarbamoyltransferase, mitochondrial	Osgepl1	Probable tRNA N6-adenosine threonylcarbamoyltransferase, mitochondrial OS
25.8523	25.9769	24.2946				4	4	4	33.3	33.3	33.3	26.032	0	9.6578	147200000	11	Q6PEB6	Q6PEB6	MOB-like protein phocein	Mob4	MOB-like protein phocein OS
27.034	25.68	25.7589				10	10	10	8.2	8.2	8.2	197.24	0	52.197	247960000	16	Q6PFD9	Q6PFD9	Nuclear pore complex protein Nup98-Nup96;Nuclear pore complex protein Nup98;Nuclear pore complex protein Nup96	Nup98	Nuclear pore complex protein Nup98-Nup96 OS
22.9032	23.4967	22.9765				1	1	1	7.1	7.1	7.1	19.414	0.0065593	1.7077	27933000	2	Q6PGB6	Q6PGB6	N-alpha-acetyltransferase 50	Naa50	N-alpha-acetyltransferase 50 OS
17.5649	16.5826	15.8424				1	1	1	2.6	2.6	2.6	34.891	0.0039275	1.8505	350790	3	Q6PGC7	Q6PGC7	Solute carrier family 35 member E3	Slc35e3	Solute carrier family 35 member E3 OS
25.1132	NaN	NaN				1	1	1	3.6	3.6	3.6	81.034	0.0056767	1.7306	36294000	1	Q6PGF7	Q6PGF7	Exocyst complex component 8	Exoc8	Exocyst complex component 8 OS
27.2977	25.2357	24.6788				4	4	3	37.2	37.2	34.2	26.144	0	13.373	231350000	12	Q6PGH0	Q6PGH0	Ubiquitin domain-containing protein 2	Ubtd2	Ubiquitin domain-containing protein 2 OS
23.5256	22.992	NaN				1	1	1	19.4	19.4	19.4	11.905	0.00095178	2.5018	20419000	3	Q6PGH1	Q6PGH1	Protein BUD31 homolog	Bud31	Protein BUD31 homolog OS
23.4316	22.9209	22.3008				1	1	1	7.4	7.4	7.4	20.02	0.0030516	2.0163	24422000	4	Q6PGH2	Q6PGH2	Hematological and neurological expressed 1-like protein	Hn1l	Jupiter microtubule associated homolog 2 OS
26.5232	25.42	23.9645				1	1	1	5.6	5.6	5.6	36.264	0.00095724	2.5796	157700000	2	Q6PGN1	Q6PGN1	Erythroferrone	Fam132b	Erythroferrone OS
26.0694	24.4458	23.2044				3	3	3	18.9	18.9	18.9	23.025	0	6.5493	102930000	6	Q6PHN9	Q6PHN9	Ras-related protein Rab-35	Rab35	Ras-related protein Rab-35 OS
25.3201	23.1396	23.0458				2	2	2	7.4	7.4	7.4	56.369	0	6.2839	59790000	3	Q6PHZ2	Q6PHZ2	Calcium/calmodulin-dependent protein kinase type II subunit delta	Camk2d	Calcium/calmodulin-dependent protein kinase type II subunit delta OS
NaN	22.1739	NaN				15	1	1	18.1	1.8	1.8	111.69	0	3.5115	4731700	1	Q6PIC6	Q6PIC6	Sodium/potassium-transporting ATPase subunit alpha-3	Atp1a3	Sodium/potassium-transporting ATPase subunit alpha-3 OS
23.8109	NaN	NaN				2	2	2	5.8	5.8	5.8	66.704	0.00033201	3.1332	14716000	2	Q6PIP5	Q6PIP5	NudC domain-containing protein 1	Nudcd1	NudC domain-containing protein 1 OS
25.1171	25.0559	NaN				2	2	2	4.2	4.2	4.2	97.291	0	5.9996	71272000	3	Q6PIX5	Q6PIX5	Inactive rhomboid protein 1	Rhbdf1	Inactive rhomboid protein 1 OS
25.1062	24.8595	25.9901				7	7	7	22.4	22.4	22.4	60.275	0	22.54	133210000	19	Q6PIX9	Q6PIX9	Uncharacterized protein C17orf80 homolog	D11Wsu47e	Uncharacterized protein C17orf80 homolog OS
24.7363	25.8252	21.9149				3	3	3	21.1	21.1	21.1	26.175	0	14.113	91354000	5	Q6QD59	Q6QD59	Vesicle transport protein SEC20	Bnip1	Vesicle transport protein SEC20 OS
26.2956	26.3571	NaN				1	1	1	0.9	0.9	0.9	114.44	0.0021572	2.1619	168330000	2	Q6R5N8	Q6R5N8	Toll-like receptor 13	Tlr13	Toll-like receptor 13 OS
23.1877	NaN	22.3893				1	1	1	2.4	2.4	2.4	89.519	0.00095663	2.5651	15048000	1	Q6R891	Q6R891	Neurabin-2	Ppp1r9b	Neurabin-2 OS
NaN	21.7683	NaN				1	1	1	0.5	0.5	0.5	286.52	0.0088574	1.5887	3572100	1	Q6RT24	Q6RT24	Centromere-associated protein E	Cenpe	Centromere-associated protein E OS
28.572	27.9574	28.575				2	2	2	30.9	30.9	30.9	15.348	0	9.4112	1059600000	13	Q6RUT7	Q6RUT7	Protein CCSMST1	Ccsmst1	Protein CCSMST1 OS
NaN	23.4564	21.7733				1	1	1	6.5	6.5	6.5	34.168	0	6.3761	15095000	2	Q6S5C2	Q6S5C2	N-acetylglucosamine-1-phosphotransferase subunit gamma	Gnptg	N-acetylglucosamine-1-phosphotransferase subunit gamma OS
26.3924	27.237	25.7367				3	3	3	17	17	17	19.778	0	6.0981	302180000	12	Q6TEK5	Q6TEK5	Vitamin K epoxide reductase complex subunit 1-like protein 1	Vkorc1l1	Vitamin K epoxide reductase complex subunit 1-like protein 1 OS
NaN	NaN	NaN				6	1	1	3.6	0.6	0.6	228.58	0.0027658	2.133	0	4	Q6URW6	Q6URW6	Myosin-14	Myh14	Myosin-14 OS
27.6324	26.981	26.2664				7	7	7	15.2	15.2	15.2	73.066	0	18.35	421230000	14	Q6X893	Q6X893	Choline transporter-like protein 1	Slc44a1	Choline transporter-like protein 1 OS
22.0693	NaN	21.3487				1	1	1	2.2	2.2	2.2	89.365	0.0012516	2.2938	7071200	1	Q6Y5D8	Q6Y5D8	Rho GTPase-activating protein 10	Arhgap10	Rho GTPase-activating protein 10 OS
22.7232	20.9933	21.4101				4	1	1	4.6	1.4	1.4	117.17	0.00063939	2.6063	11798000	1	Q6ZPF4	Q6ZPF4	Formin-like protein 3	Fmnl3	Formin-like protein 3 OS
22.7214	NaN	22.1751				1	1	1	1.4	1.4	1.4	125.22	0	12.198	11651000	3	Q6ZPJ0	Q6ZPJ0	Testis-expressed sequence 2 protein	Tex2	Testis-expressed protein 2 OS
26.6602	26.1289	25.8497				9	9	9	17.6	17.6	17.6	93.275	0	43.548	239900000	17	Q6ZPR5	Q6ZPR5	Sphingomyelin phosphodiesterase 4	Smpd4	Sphingomyelin phosphodiesterase 4 OS
24.5817	23.5591	NaN				8	8	8	4.2	4.2	4.2	266.8	0	11.045	37467000	8	Q6ZQ08	Q6ZQ08	CCR4-NOT transcription complex subunit 1	Cnot1	CCR4-NOT transcription complex subunit 1 OS
24.67	25.6617	23.5401				6	6	6	13.1	13.1	13.1	91.382	0	16.735	91973000	7	Q6ZQ11	Q6ZQ11	Chondroitin sulfate synthase 1	Chsy1	Chondroitin sulfate synthase 1 OS
26.3389	24.8889	24.6055				6	6	6	8.6	8.6	8.6	136.33	0	19.618	141480000	12	Q6ZQ38	Q6ZQ38	Cullin-associated NEDD8-dissociated protein 1	Cand1	Cullin-associated NEDD8-dissociated protein 1 OS
23.5374	23.1599	23.4828				4	4	4	7.4	7.4	7.4	121.12	0	6.8305	33270000	7	Q6ZQ58	Q6ZQ58	La-related protein 1	Larp1	La-related protein 1 OS
25.1121	25.3142	23.6791				6	6	6	8.2	8.2	8.2	134.71	0	15.043	91416000	10	Q6ZQA6	Q6ZQA6	Immunoglobulin superfamily member 3	Igsf3	Immunoglobulin superfamily member 3 OS
27.3079	26.9015	25.6807				15	15	15	12.9	12.9	12.9	196.69	0	34.836	345300000	26	Q6ZQH8	Q6ZQH8	Nucleoporin NUP188 homolog	Nup188	Nucleoporin NUP188 homolog OS
28.5464	29.2792	28.1001				11	11	11	38.5	38.5	38.5	32.342	0	261.29	1331300000	62	Q6ZQI3	Q6ZQI3	Malectin	Mlec	Malectin OS
25.2686	23.5486	22.3646				2	2	2	5	5	5	75.38	0.0030395	1.9538	58091000	3	Q6ZQL4	Q6ZQL4	WD repeat-containing protein 43	Wdr43	WD repeat-containing protein 43 OS
28.3114	27.0657	26.6252				8	8	8	33	33	33	22.591	0	12.381	577090000	17	Q6ZWN5	Q6ZWN5	40S ribosomal protein S9	Rps9	40S ribosomal protein S9 OS
27.2317	27.1673	27.4293				3	3	3	0.6	0.6	0.6	782.72	0.0033343	1.9117	489060000	5	Q6ZWQ0	Q6ZWQ0	Nesprin-2	Syne2	Nesprin-2 OS
26.6137	26.9242	25.8099				1	1	1	6.7	6.7	6.7	20.313	0	16.485	288860000	3	Q6ZWQ7	Q6ZWQ7		Spcs3	Signal peptidase complex subunit 3 OS
22.193	19.7663	19.6965				3	3	3	0.3	0.3	0.3	1009.9	0.00064	2.6146	6536000	5	Q6ZWR6	Q6ZWR6	Nesprin-1	Syne1	Nesprin-1 OS
27.4427	26.2071	26.657				3	3	1	38.1	38.1	13.1	9.461	0	9.2577	365700000	6	Q6ZWU9	Q6ZWU9	40S ribosomal protein S27	Rps27	40S ribosomal protein S27 OS
29.9302	27.8468	28.9313				5	5	5	28.5	28.5	28.5	24.604	0	27.898	1776300000	31	Q6ZWV3;P86048	Q6ZWV3;P86048	60S ribosomal protein L10;60S ribosomal protein L10-like	Rpl10;Rpl10l	60S ribosomal protein L10 OS;60S ribosomal protein L10-like OS
26.471	24.1281	23.1533				6	6	6	27.6	27.6	27.6	36.108	0	25.2	120680000	10	Q6ZWX6	Q6ZWX6	Eukaryotic translation initiation factor 2 subunit 1	Eif2s1	Eukaryotic translation initiation factor 2 subunit 1 OS
25.3491	19.2428	22.6059				6	6	6	2.6	2.6	2.6	435.87	0	11.991	49742000	8	Q70FJ1	Q70FJ1	A-kinase anchor protein 9	Akap9	A-kinase anchor protein 9 OS
18.5956	19.9496	19.4956				1	1	1	9.2	9.2	9.2	23.705	0	3.9254	2147900	1	Q71FD5	Q71FD5	E3 ubiquitin-protein ligase ZNRF2	Znrf2	E3 ubiquitin-protein ligase ZNRF2 OS
26.4876	24.6749	26.757				15	10	10	9.8	7.4	7.4	253.62	0	12.869	234290000	9	Q71LX4	Q71LX4	Talin-2	Tln2	Talin-2 OS
29.1277	28.0933	28.8371				14	14	14	44	44	44	51.126	0	43.607	1352500000	47	Q71RI9	Q71RI9	Kynurenine--oxoglutarate transaminase 3	Ccbl2	Kynurenine--oxoglutarate transaminase 3 OS
26.8625	26.6764	26.5075				2	2	2	8.6	8.6	8.6	53.961	0	14.014	324670000	6	Q75N73	Q75N73	Zinc transporter ZIP14	Slc39a14	Zinc transporter ZIP14 OS
23.9055	22.0108	20.3325				2	2	2	9.4	9.4	9.4	51.225	0	5.1642	21260000	5	Q76LS9	Q76LS9	Protein FAM63A	Fam63a	Ubiquitin carboxyl-terminal hydrolase MINDY-1 OS
28.9218	27.2926	26.8094				10	10	7	26.1	26.1	18	65.322	0	61.226	790580000	36	Q76MZ3	Q76MZ3	Serine/threonine-protein phosphatase 2A 65 kDa regulatory subunit A alpha isoform	Ppp2r1a	Serine/threonine-protein phosphatase 2A 65 kDa regulatory subunit A alpha isoform OS
22.7792	23.0393	NaN				1	1	1	6.3	6.3	6.3	28.705	0.0018524	2.1796	15819000	2	Q78HU3	Q78HU3	Multivesicular body subunit 12A	Mvb12a	Multivesicular body subunit 12A OS
27.9846	30.1303	30.0776				5	5	5	84.5	84.5	84.5	6.3814	0	72.853	2573900000	34	Q78IK2	Q78IK2	Up-regulated during skeletal muscle growth protein 5	Usmg5	Up-regulated during skeletal muscle growth protein 5 OS
28.8916	27.7831	29.25				8	8	8	41.5	41.5	41.5	29.26	0	44.101	1367400000	34	Q78IK4	Q78IK4	MICOS complex subunit Mic27	Apool	MICOS complex subunit Mic27 OS
24.5465	25.7293	25.5134				2	2	2	5.5	5.5	5.5	71.062	0	16.64	128020000	5	Q78IQ7	Q78IQ7	Zinc transporter ZIP4	Slc39a4	Zinc transporter ZIP4 OS
20.9476	21.9574	21.0107				1	1	1	5.4	5.4	5.4	25.465	0	9.7777	8207500	5	Q78IS1	Q78IS1	Transmembrane emp24 domain-containing protein 3	Tmed3	Transmembrane emp24 domain-containing protein 3 OS
31.6147	31.5084	31.0732				38	38	38	58.6	58.6	58.6	102.09	0	285.58	8602200000	201	Q78PY7	Q78PY7	Staphylococcal nuclease domain-containing protein 1	Snd1	Staphylococcal nuclease domain-containing protein 1 OS
23.7978	23.6259	22.4174				1	1	1	14.1	14.1	14.1	17.554	0	10.124	33130000	5	Q78S06	Q78S06	Protein SYS1 homolog	Sys1	Protein SYS1 homolog OS
24.0984	23.3496	22.8315				1	1	1	11.9	11.9	11.9	11.365	0.0012512	2.2938	36113000	1	Q78T54	Q78T54	Vacuolar ATPase assembly integral membrane protein Vma21	Vma21	Vacuolar ATPase assembly integral membrane protein Vma21 OS
28.5311	28.4413	28.1278				1	1	1	8.1	8.1	8.1	16.815	0	4.3612	1045700000	6	Q78XF5	Q78XF5	Oligosaccharyltransferase complex subunit OSTC	Ostc	Oligosaccharyltransferase complex subunit OSTC OS
NaN	23.7986	25.1529				3	3	3	29.5	29.5	29.5	15.953	0	8.5039	51897000	5	Q78YY6	Q78YY6	DnaJ homolog subfamily C member 15	Dnajc15	DnaJ homolog subfamily C member 15 OS
27.6923	27.81	28.4261				8	8	8	29.3	29.3	29.3	41.565	0	45.807	812880000	35	Q791T5	Q791T5	Mitochondrial carrier homolog 1	Mtch1	Mitochondrial carrier homolog 1 OS
32.0462	30.9415	32.126				14	14	14	58.7	58.7	58.7	33.499	0	118.87	11184000000	100	Q791V5	Q791V5	Mitochondrial carrier homolog 2	Mtch2	Mitochondrial carrier homolog 2 OS
28.9362	27.8392	27.8918				9	9	8	17	17	15.2	71.543	0	52.044	1002800000	25	Q7M6Y3	Q7M6Y3	Phosphatidylinositol-binding clathrin assembly protein	Picalm	Phosphatidylinositol-binding clathrin assembly protein OS
27.3684	27.3941	25.7965				7	7	7	50.3	50.3	50.3	32.2	0	34.902	407930000	15	Q7M759	Q7M759	Alpha/beta hydrolase domain-containing protein 17B	Abhd17b	Protein ABHD17B OS
27.3482	25.7797	26.718				9	9	9	9.5	9.5	9.5	145.24	0	15.834	338860000	17	Q7TMB8;Q5SQX6	Q7TMB8	Cytoplasmic FMR1-interacting protein 1	Cyfip1	Cytoplasmic FMR1-interacting protein 1 OS
30.038	29.1852	30.0821				11	11	11	81.4	81.4	81.4	17.086	0	40.068	2849400000	65	Q7TMF3	Q7TMF3	NADH dehydrogenase [ubiquinone] 1 alpha subcomplex subunit 12	Ndufa12	NADH dehydrogenase [ubiquinone] 1 alpha subcomplex subunit 12 OS
29.5878	28.7574	28.839				18	18	18	35	35	35	69.632	0	86.331	1740800000	55	Q7TMK9	Q7TMK9	Heterogeneous nuclear ribonucleoprotein Q	Syncrip	Heterogeneous nuclear ribonucleoprotein Q OS
23.1982	25.9713	25.4551				4	4	4	21.7	21.7	21.7	36.764	0	4.5964	121410000	5	Q7TMM8	Q7TMM8	Mono [ADP-ribose] polymerase PARP16	Parp16	Mono [ADP-ribose] polymerase PARP16 OS
28.7631	28.2985	26.4548				8	8	8	26.3	26.3	26.3	55.026	0	46.266	877680000	22	Q7TMR0	Q7TMR0	Lysosomal Pro-X carboxypeptidase	Prcp	Lysosomal Pro-X carboxypeptidase OS
29.0099	28.8278	29.2656				15	15	15	36.1	36.1	36.1	86.599	0	163.34	1662400000	68	Q7TMV3	Q7TMV3	FAST kinase domain-containing protein 5	Fastkd5	FAST kinase domain-containing protein 5, mitochondrial OS
28.1641	27.5872	27.3957				3	3	3	1	1	1	482.63	0.0056903	1.7485	678980000	3	Q7TMY8	Q7TMY8	E3 ubiquitin-protein ligase HUWE1	Huwe1	E3 ubiquitin-protein ligase HUWE1 OS
25.0376	22.4915	NaN				5	2	2	14.5	6.5	6.5	65.934	0	5.8731	40336000	3	Q7TNP2	Q7TNP2	Serine/threonine-protein phosphatase 2A 65 kDa regulatory subunit A beta isoform	Ppp2r1b	Serine/threonine-protein phosphatase 2A 65 kDa regulatory subunit A beta isoform OS
28.0703	26.6105	29.0656				2	2	2	43.4	43.4	43.4	8.5669	0	24.906	946150000	15	Q7TNS2	Q7TNS2	MICOS complex subunit Mic10	Minos1	MICOS complex subunit Mic10 OS
27.2003	27.0921	27.8067				9	9	9	33.9	33.9	33.9	39.992	0	74.783	532050000	28	Q7TPD2	Q7TPD2	Protein FAM185A	Fam185a	Protein FAM185A OS
23.3629	23.5914	19.8898				4	4	4	11.2	11.2	11.2	88.196	0	5.1526	24399000	6	Q7TPM9	Q7TPM9	Myotubularin-related protein 10	Mtmr10	Myotubularin-related protein 10 OS
31.4642	30.2711	30.208				40	40	27	63.5	63.5	46.7	103.07	0	189.48	5498600000	133	Q7TPR4;Q9JI91	Q7TPR4	Alpha-actinin-1	Actn1	Alpha-actinin-1 OS
27.5634	26.1028	25.6679				15	15	15	17.3	17.3	17.3	152.04	0	80.131	323720000	22	Q7TPV4	Q7TPV4	Myb-binding protein 1A	Mybbp1a	Myb-binding protein 1A OS
28.3677	27.4355	28.0821				6	6	6	24	24	24	47.499	0	64.537	812000000	21	Q7TQ95	Q7TQ95	Protein lunapark	Lnp	Protein lunapark OS
26.0032	24.3814	26.2326				3	3	3	4.6	4.6	4.6	110.65	0	7.8214	167960000	5	Q7TQH0	Q7TQH0	Ataxin-2-like protein	Atxn2l	Ataxin-2-like protein OS
19.5797	22.2907	18.711				2	2	2	10.3	10.3	10.3	31.27	0	4.1648	6343300	2	Q7TQI3	Q7TQI3	Ubiquitin thioesterase OTUB1	Otub1	Ubiquitin thioesterase OTUB1 OS
19.4319	NaN	19.0039				1	1	1	1.6	1.6	1.6	229.2	0.00032884	2.9732	1233000	2	Q7TSC1	Q7TSC1	Protein PRRC2A	Prrc2a	Protein PRRC2A OS
24.3084	22.4781	NaN				2	2	2	9.7	9.7	9.7	37.574	0	4.2075	26618000	3	Q7TSF4	Q7TSF4	Leucine-rich repeat-containing protein 75A	Lrrc75a	Leucine-rich repeat-containing protein 75A OS
NaN	21.2538	NaN				1	1	1	1	1	1	112.58	0.00065638	2.9315	2500600	1	Q7TSG1	Q7TSG1	Centrosomal protein of 120 kDa	Cep120	Centrosomal protein of 120 kDa OS
27.5321	26.6118	28.2205				16	16	16	26.9	26.9	26.9	99.229	0	38.662	609390000	27	Q7TSQ8	Q7TSQ8	Pyruvate dehydrogenase phosphatase regulatory subunit, mitochondrial	Pdpr	Pyruvate dehydrogenase phosphatase regulatory subunit, mitochondrial OS
27.1732	26.5829	26.4333				15	15	14	15.1	15.1	14.6	194.75	0	59.448	342470000	26	Q7TT50;P54265;Q80UW5	Q7TT50	Serine/threonine-protein kinase MRCK beta	Cdc42bpb	Serine/threonine-protein kinase MRCK beta OS
28.7706	26.9903	28.0751				1	1	1	39.7	39.7	39.7	7.3184	0	7.4102	874050000	2	Q80SZ7	Q80SZ7	Guanine nucleotide-binding protein G(I)/G(S)/G(O) subunit gamma-5	Gng5	Guanine nucleotide-binding protein G(I)/G(S)/G(O) subunit gamma-5 OS
28.2131	28.6067	27.3719				4	4	4	18.8	18.8	18.8	45.345	0	23.227	893600000	19	Q80TA1	Q80TA1	Ethanolaminephosphotransferase 1	Ept1	Ethanolaminephosphotransferase 1 OS
27.6271	27.0405	26.8109				12	12	12	15.1	15.1	15.1	157.25	0	75.269	463070000	36	Q80TH2;Q80TE7	Q80TH2	Protein LAP2	Erbb2ip	Erbin OS
21.4498	24.482	21.1078				3	3	3	3.3	3.3	3.3	175.01	0	37.756	28556000	4	Q80TM9	Q80TM9	Nischarin	Nisch	Nischarin OS
16.5326	23.1972	NaN				4	4	4	8.4	8.4	8.4	89.135	0	4.2285	9712000	4	Q80TN4	Q80TN4	DnaJ homolog subfamily C member 16	Dnajc16	DnaJ homolog subfamily C member 16 OS
25.6624	24.745	20.7085				4	3	3	9.5	7.9	7.9	72.62	0	5.5521	82940000	4	Q80TN5	Q80TN5	Palmitoyltransferase ZDHHC17	Zdhhc17	Palmitoyltransferase ZDHHC17 OS
25.0552	24.3845	24.106				4	4	3	4.4	4.4	3.1	169.23	0	9.0432	74821000	6	Q80TV8	Q80TV8	CLIP-associating protein 1	Clasp1	CLIP-associating protein 1 OS
27.7343	27.2705	28.7645				11	10	10	23	22.1	22.1	86.187	0	60.063	841220000	25	Q80U63	Q80U63	Mitofusin-2	Mfn2	Mitofusin-2 OS
29.3026	28.5775	28.0524				23	23	21	26.7	26.7	25.2	174.06	0	110.8	1341100000	68	Q80U72	Q80U72	Protein scribble homolog	Scrib	Protein scribble homolog OS
26.0021	24.8291	24.2723				4	4	4	2.7	2.7	2.7	212.98	0	16.64	117280000	9	Q80U93	Q80U93	Nuclear pore complex protein Nup214	Nup214	Nuclear pore complex protein Nup214 OS
29.9309	28.8406	29.0107				14	14	14	35.2	35.2	35.2	65.574	0	107.63	2045100000	57	Q80UG5	Q80UG5	Septin-9	2019-09-09	Septin-9 OS
24.7834	20.7273	19.7886				3	3	3	7.1	7.1	7.1	100.96	0	4.4441	31518000	5	Q80UM3	Q80UM3	N-alpha-acetyltransferase 15, NatA auxiliary subunit	Naa15	N-alpha-acetyltransferase 15, NatA auxiliary subunit OS
31.5761	31.5693	30.7528				23	23	23	49.6	49.6	49.6	91.83	0	236.15	8197500000	127	Q80UM7	Q80UM7	Mannosyl-oligosaccharide glucosidase	Mogs	Mannosyl-oligosaccharide glucosidase OS
26.5437	25.9043	26.2705				6	6	6	21.6	21.6	21.6	52.436	0	14.044	241580000	12	Q80UN9	Q80UN9	tRNA dimethylallyltransferase, mitochondrial	Trit1	tRNA dimethylallyltransferase, mitochondrial OS
29.7832	29.1988	29.079				10	10	9	58.1	58.1	58.1	23.334	0	77.767	2107200000	48	Q80UU9	Q80UU9	Membrane-associated progesterone receptor component 2	Pgrmc2	Membrane-associated progesterone receptor component 2 OS
23.9088	23.0172	23.4798				2	2	2	4.8	4.8	4.8	66.654	0.00064537	2.7725	35936000	4	Q80V03	Q80V03	Uncharacterized aarF domain-containing protein kinase 5	Adck5	Uncharacterized aarF domain-containing protein kinase 5 OS
28.1182	27.9536	27.3775				7	7	7	25.6	25.6	25.6	38.616	0	67.457	725650000	25	Q80V26	Q80V26	Inositol monophosphatase 3	Impad1	Inositol monophosphatase 3 OS
25.4909	26.5996	25.0446				4	4	4	14.1	14.1	14.1	43.144	0	10.24	183450000	14	Q80V53	Q80V53	Carbohydrate sulfotransferase 14	Chst14	Carbohydrate sulfotransferase 14 OS
29.3927	29.3193	28.3001				14	14	14	34.4	34.4	34.4	75.418	0	73.911	1705200000	46	Q80VA0	Q80VA0	N-acetylgalactosaminyltransferase 7	Galnt7	N-acetylgalactosaminyltransferase 7 OS
23.5986	21.1806	21.9952				2	2	2	5.2	5.2	5.2	79.512	0	26.416	19259000	2	Q80VI1	Q80VI1	E3 ubiquitin-protein ligase TRIM56	Trim56	E3 ubiquitin-protein ligase TRIM56 OS
25.0822	23.0411	22.8049				1	1	1	8.1	8.1	8.1	18.977	0.00033704	3.3093	51481000	3	Q80VJ3	Q80VJ3	2-deoxynucleoside 5-phosphate N-hydrolase 1	Dnph1	2-deoxynucleoside 5-phosphate N-hydrolase 1 OS
24.7312	22.3438	NaN				3	3	3	6	6	6	130.26	0	10.155	33174000	4	Q80VP0	Q80VP0	Tectonin beta-propeller repeat-containing protein 1	Tecpr1	Tectonin beta-propeller repeat-containing protein 1 OS
25.8923	23.5729	25.0596				3	3	3	8.1	8.1	8.1	52.292	0	8.3919	109730000	4	Q80VQ0;J3QMK6;E9Q3E1	Q80VQ0	Aldehyde dehydrogenase family 3 member B1	Aldh3b1	Aldehyde dehydrogenase family 3 member B1 OS
27.9287	26.4798	26.2269				14	12	12	43.1	38.7	38.7	59.411	0	46.255	427620000	22	Q80VQ1	Q80VQ1	Leucine-rich repeat-containing protein 1	Lrrc1	Leucine-rich repeat-containing protein 1 OS
30.6618	30.3114	29.6625				9	9	9	28.6	28.6	28.6	54.734	0	53.216	3880800000	48	Q80W54	Q80W54	CAAX prenyl protease 1 homolog	Zmpste24	CAAX prenyl protease 1 homolog OS
27.9888	27.8765	27.2815				13	13	13	28	28	28	87.175	0	102.56	675920000	30	Q80W68	Q80W68	Kin of IRRE-like protein 1	Kirrel	Kin of IRRE-like protein 1 OS
24.4357	24.8391	24.9437				5	5	5	11	11	11	94.118	0	14.156	84976000	12	Q80WG5	Q80WG5	Volume-regulated anion channel subunit LRRC8A	Lrrc8a	Volume-regulated anion channel subunit LRRC8A OS
30.8774	30.8281	30.5922				16	16	16	33.5	33.5	33.5	63.845	0	87.081	5497500000	85	Q80WJ7	Q80WJ7	Protein LYRIC	Mtdh	Protein LYRIC OS
26.0089	24.7875	23.8051				3	3	3	6.3	6.3	6.3	93.433	0	7.0187	111140000	4	Q80WQ6	Q80WQ6	Inactive rhomboid protein 2	Rhbdf2	Inactive rhomboid protein 2 OS
26.517	27.0588	26.4962				4	4	4	34.3	34.3	34.3	35.977	0	34.415	330480000	11	Q80WW9	Q80WW9	DDRGK domain-containing protein 1	Ddrgk1	DDRGK domain-containing protein 1 OS
NaN	NaN	NaN				1	1	1	1.7	1.7	1.7	116.8	0.010009	1.5599	0	1	Q80X50	Q80X50	Ubiquitin-associated protein 2-like	Ubap2l	Ubiquitin-associated protein 2-like OS
25.1181	24.6442	22.305				2	2	2	10.5	10.5	10.5	31.172	0	5.0362	67819000	3	Q80X71	Q80X71	Transmembrane protein 106B	Tmem106b	Transmembrane protein 106B OS
29.9817	29.5808	30.6736				11	11	11	52.9	52.9	52.9	28.062	0	84.561	3575800000	49	Q80X85	Q80X85	28S ribosomal protein S7, mitochondrial	Mrps7	28S ribosomal protein S7, mitochondrial OS
30.8168	28.4561	28.887				55	53	50	38	37.6	35.9	277.82	0	206.53	2756100000	113	Q80X90	Q80X90	Filamin-B	Flnb	Filamin-B OS
23.2219	22.2479	18.6506				2	2	2	10.9	10.9	10.9	36.566	0	4.2442	15176000	6	Q80X95;Q6NTA4	Q80X95;Q6NTA4	Ras-related GTP-binding protein A;Ras-related GTP-binding protein B	Rraga;Rragb	Ras-related GTP-binding protein A OS;Ras-related GTP-binding protein B OS
26.6292	25.7909	25.2139				8	8	8	12.8	12.8	12.8	93.572	0	24.86	200770000	13	Q80XC3	Q80XC3	USP6 N-terminal-like protein	Usp6nl	USP6 N-terminal-like protein OS
26.8691	25.9228	25.3427				6	6	2	16.1	16.1	7.5	47.318	0	27.596	228740000	11	Q80XI4	Q80XI4	Phosphatidylinositol 5-phosphate 4-kinase type-2 beta	Pip4k2b	Phosphatidylinositol 5-phosphate 4-kinase type-2 beta OS
27.5885	27.0262	26.1813				14	14	14	25.5	25.5	25.5	87.365	0	30.197	414590000	29	Q80XL6	Q80XL6	Acyl-CoA dehydrogenase family member 11	Acad11	Acyl-CoA dehydrogenase family member 11 OS
20.2622	22.3566	NaN				2	2	2	4.7	4.7	4.7	91.836	0.00064144	2.6422	6627900	2	Q80XQ2	Q80XQ2	TBC1 domain family member 5	Tbc1d5	TBC1 domain family member 5 OS
24.5748	23.0679	24.1181				6	6	6	12.5	12.5	12.5	100.3	0	15.781	51992000	8	Q80XR2	Q80XR2	Calcium-transporting ATPase type 2C member 1	Atp2c1	Calcium-transporting ATPase type 2C member 1 OS
29.8938	29.3652	30.1627				3	3	3	27	27	27	16.292	0	13.019	2890900000	16	Q80Y14	Q80Y14	Glutaredoxin-related protein 5, mitochondrial	Glrx5	Glutaredoxin-related protein 5, mitochondrial OS
28.3828	26.9223	27.5091				13	13	13	20.3	20.3	20.3	112.62	0	40.05	668180000	28	Q80Y17	Q80Y17	Lethal(2) giant larvae protein homolog 1	Llgl1	Lethal(2) giant larvae protein homolog 1 OS
28.7679	28.4619	29.0232				14	14	14	31.5	31.5	31.5	92.718	0	114	1372400000	49	Q80Y81	Q80Y81	Zinc phosphodiesterase ELAC protein 2	Elac2	Zinc phosphodiesterase ELAC protein 2 OS
NaN	24.726	NaN				1	1	1	0.6	0.6	0.6	175.55	0.0030377	1.9431	27751000	1	Q80Y84	Q80Y84	Lysine-specific demethylase 5B	Kdm5b	Lysine-specific demethylase 5B OS
23.3724	22.6779	21.942				1	1	1	1.5	1.5	1.5	60.678	0.0056886	1.7476	21598000	2	Q80Y86	Q80Y86	Mitogen-activated protein kinase 15	Mapk15	Mitogen-activated protein kinase 15 OS
30.225	29.4562	30.2321				26	26	26	38.8	38.8	38.8	87.004	0	81.352	3252700000	78	Q80YD1	Q80YD1	ATP-dependent RNA helicase SUPV3L1, mitochondrial	Supv3l1	ATP-dependent RNA helicase SUPV3L1, mitochondrial OS
24.1697	21.4635	NaN				2	2	2	3.4	3.4	3.4	80.614	0.0099941	1.5377	21763000	2	Q80YS6	Q80YS6	Actin filament-associated protein 1	Afap1	Actin filament-associated protein 1 OS
NaN	25.7261	NaN				1	1	1	0.4	0.4	0.4	250.63	0.005407	1.7823	55505000	1	Q80YT7	Q80YT7	Myomegalin	Pde4dip	Myomegalin OS
NaN	24.1355	21.4398				4	4	4	15.6	15.6	15.6	60.063	0	31.706	21274000	7	Q80Z96	Q80Z96	Vang-like protein 1	Vangl1	Vang-like protein 1 OS
22.6922	23.7083	NaN				2	2	2	5.2	5.2	5.2	57.562	0.00095511	2.5408	20483000	2	Q80ZD9	Q80ZD9	Amphoterin-induced protein 2	Amigo2	Amphoterin-induced protein 2 OS
NaN	24.779	NaN				1	1	1	6.1	6.1	6.1	39.305	0.0045276	1.8323	28789000	1	Q80ZE4	Q80ZE4	Membrane progestin receptor alpha	Paqr7	Membrane progestin receptor alpha OS
27.9506	27.7839	28.9126				6	3	3	40.4	20.2	20.2	20.642	0	8.7816	995790000	9	Q80ZJ1	Q80ZJ1	Ras-related protein Rap-2a	Rap2a	Ras-related protein Rap-2a OS
29.3204	28.9995	29.9304				7	7	7	51.9	51.9	51.9	18.698	0	40.09	2230300000	35	Q80ZK0	Q80ZK0	28S ribosomal protein S10, mitochondrial	Mrps10	28S ribosomal protein S10, mitochondrial OS
NaN	NaN	21.0508				2	2	2	12.9	12.9	12.9	28.638	0.00095481	2.5393	2172300	2	Q80ZM3	Q80ZM3	Protein N-lysine methyltransferase METTL20	Mettl20	Electron transfer flavoprotein beta subunit lysine methyltransferase OS
24.3646	25.2358	18.2042				2	2	2	14.5	14.5	14.5	32.502	0	6.4284	61415000	8	Q80ZM8	Q80ZM8	Cardiolipin synthase (CMP-forming)	Crls1	Cardiolipin synthase (CMP-forming) OS
28.6571	28.8057	29.4288				6	6	6	32.5	32.5	32.5	23.443	0	33.714	1615200000	35	Q80ZS3	Q80ZS3	28S ribosomal protein S26, mitochondrial	Mrps26	28S ribosomal protein S26, mitochondrial OS
25.1665	22.1877	NaN				2	2	2	12.6	12.6	12.6	23.802	0	4.9431	42436000	2	Q80ZW2	Q80ZW2	Protein THEM6	Them6	Protein THEM6 OS
25.5995	23.8261	22.3413				5	5	5	7.4	7.4	7.4	128.65	0	11.187	71026000	8	Q810B6	Q810B6	Rabankyrin-5	Ankfy1	Rabankyrin-5 OS
22.8208	21.5882	21.6744				1	1	1	3.6	3.6	3.6	49.223	0.00095633	2.5592	13908000	0	Q810D6	Q810D6	Glutamate-rich WD repeat-containing protein 1	Grwd1	Glutamate-rich WD repeat-containing protein 1 OS
28.6532	27.6775	28.7569				9	9	9	32.5	32.5	32.5	39.799	0	42.699	1090400000	30	Q810S1	Q810S1	Calcium uniporter regulatory subunit MCUb, mitochondrial	Ccdc109b	Calcium uniporter regulatory subunit MCUb, mitochondrial OS
28.8469	26.9992	27.6225				15	15	14	26.6	26.6	25.3	100.12	0	88.078	823590000	29	Q811D0;Q91XM9	Q811D0	Disks large homolog 1	Dlg1	Disks large homolog 1 OS
29.2423	28.4208	29.2518				14	14	14	44.1	44.1	44.1	36.354	0	53.413	1633600000	55	Q811I0	Q811I0	ATP synthase mitochondrial F1 complex assembly factor 1	Atpaf1	ATP synthase mitochondrial F1 complex assembly factor 1 OS
28.9993	28.4222	29.1314				21	21	20	42.1	42.1	41.2	83.725	0	112.81	1484300000	58	Q811U4	Q811U4	Mitofusin-1	Mfn1	Mitofusin-1 OS
27.8782	27.4887	26.6599				10	10	10	28.5	28.5	28.5	63.301	0	33.83	541060000	22	Q812F8	Q812F8	Alpha-1,3-mannosyl-glycoprotein 4-beta-N-acetylglucosaminyltransferase B	Mgat4b	Alpha-1,3-mannosyl-glycoprotein 4-beta-N-acetylglucosaminyltransferase B OS
29.4199	29.1006	29.7917				17	17	15	54.8	54.8	52.8	48.994	0	108.89	2223300000	58	Q8BFP9	Q8BFP9	[Pyruvate dehydrogenase (acetyl-transferring)] kinase isozyme 1, mitochondrial	Pdk1	[Pyruvate dehydrogenase (acetyl-transferring)] kinase isozyme 1, mitochondrial OS
24.2989	23.3081	21.4026				2	2	2	10	10	10	51.909	0	8.419	33798000	5	Q8BFQ6	Q8BFQ6	Disrupted in renal carcinoma protein 2 homolog	Dirc2	Disrupted in renal carcinoma protein 2 homolog OS
30.7509	30.4165	28.2453				19	19	19	44.7	44.7	44.7	61.174	0	125.39	3558300000	52	Q8BFR4	Q8BFR4	N-acetylglucosamine-6-sulfatase	Gns	N-acetylglucosamine-6-sulfatase OS
33.8372	33.1963	34.0583				28	28	28	70.4	70.4	70.4	49.508	0	323.31	43077000000	496	Q8BFR5	Q8BFR5	Elongation factor Tu, mitochondrial	Tufm	Elongation factor Tu, mitochondrial OS
25.8206	23.1479	21.1174				3	3	3	5.9	5.9	5.9	102.36	0	5.7193	70832000	2	Q8BFY9	Q8BFY9	Transportin-1	Tnpo1	Transportin-1 OS
25.8781	24.5355	22.8828				9	1	1	31.9	3.2	3.2	42.004	0	3.5771	93722000	2	Q8BFZ3	Q8BFZ3	Beta-actin-like protein 2	Actbl2	Beta-actin-like protein 2 OS
30.2692	30.3574	29.539				16	16	14	59.1	59.1	55.6	37.872	0	101.67	3449700000	67	Q8BFZ9	Q8BFZ9	Erlin-2	Erlin2	Erlin-2 OS
27.8366	26.7705	26.7312				5	5	5	15.6	15.6	15.6	39.652	0	9.571	465570000	15	Q8BG05	Q8BG05	Heterogeneous nuclear ribonucleoprotein A3	Hnrnpa3	Heterogeneous nuclear ribonucleoprotein A3 OS
26.0815	26.0182	25.5999				4	3	3	8.9	7.4	7.4	82.962	0	12.711	189830000	8	Q8BG19	Q8BG19	Transmembrane and TPR repeat-containing protein 4	Tmtc4	Transmembrane and TPR repeat-containing protein 4 OS
21.8732	22.1153	NaN				1	1	1	7.1	7.1	7.1	57.218	0	3.8432	8384800	6	Q8BG28	Q8BG28	UDP-GalNAc:beta-1,3-N-acetylgalactosaminyltransferase 2	B3galnt2	UDP-GalNAc:beta-1,3-N-acetylgalactosaminyltransferase 2 OS
26.8423	25.251	24.0595				5	5	5	16.4	16.4	16.4	47.436	0	8.3376	177740000	7	Q8BG32	Q8BG32	26S proteasome non-ATPase regulatory subunit 11	Psmd11	26S proteasome non-ATPase regulatory subunit 11 OS
30.5515	29.9073	30.6165				24	24	23	46.6	46.6	44.8	72.241	0	216.38	4226900000	124	Q8BG51	Q8BG51	Mitochondrial Rho GTPase 1	Rhot1	Mitochondrial Rho GTPase 1 OS
24.4682	22.4146	22.2087				3	3	3	13.9	13.9	13.9	44.363	0	3.7053	33647000	8	Q8BG60	Q8BG60	Thioredoxin-interacting protein	Txnip	Thioredoxin-interacting protein OS
27.7464	27.371	26.5253				12	12	12	20.8	20.8	20.8	92.612	0	39.426	495330000	23	Q8BG67;Q6ZQ18	Q8BG67	Protein EFR3 homolog A	Efr3a	Protein EFR3 homolog A OS
25.7579	21.8895	25.1866				2	2	2	24.3	24.3	24.3	12.255	0	4.7019	98812000	4	Q8BG73	Q8BG73	SH3 domain-binding glutamic acid-rich-like protein 2	Sh3bgrl2	SH3 domain-binding glutamic acid-rich-like protein 2 OS
26.1176	26.3848	27.1282				3	3	3	9	9	9	48.219	0	9.1638	307130000	20	Q8BGA9	Q8BGA9	Mitochondrial inner membrane protein OXA1L	Oxa1l	Mitochondrial inner membrane protein OXA1L OS
22.4086	24.6617	20.3523				1	1	1	13.3	13.3	13.3	14.237	0	19.705	33446000	3	Q8BGB5	Q8BGB5	LIM domain-containing protein 2	Limd2	LIM domain-containing protein 2 OS
23.3431	22.07	21.3149				1	1	1	8.6	8.6	8.6	28.6	0.00065147	2.8319	17653000	1	Q8BGB7	Q8BGB7	Enolase-phosphatase E1	Enoph1	Enolase-phosphatase E1 OS
28.7675	28.6196	29.2959				12	12	12	53	53	53	30.084	0	52.729	1528500000	36	Q8BGB8	Q8BGB8	Ubiquinone biosynthesis protein COQ4 homolog, mitochondrial	Coq4	Ubiquinone biosynthesis protein COQ4 homolog, mitochondrial OS
29.7253	29.0248	29.4567				12	12	12	40.3	40.3	40.3	40.528	0	46.035	2170600000	48	Q8BGC4	Q8BGC4	Zinc-binding alcohol dehydrogenase domain-containing protein 2	Zadh2	Prostaglandin reductase-3 OS
27.5775	26.5029	27.7582				2	2	2	30.4	30.4	30.4	9.2983	0	26.721	522390000	4	Q8BGD8	Q8BGD8	Cytochrome c oxidase assembly factor 6 homolog	Coa6	Cytochrome c oxidase assembly factor 6 homolog OS
21.2272	21.3806	23.9186				2	2	2	6.4	6.4	6.4	68.839	0	7.9603	21042000	4	Q8BGD9	Q8BGD9	Eukaryotic translation initiation factor 4B	Eif4b	Eukaryotic translation initiation factor 4B OS
NaN	19.5939	17.5798				2	2	2	12.8	12.8	12.8	25.433	0	4.8604	987240	2	Q8BGG6	Q8BGG6	Motile sperm domain-containing protein 3	Mospd3	Motile sperm domain-containing protein 3 OS
31.1515	30.4069	31.2132				19	19	19	60.8	60.8	60.8	51.863	0	100.41	6298300000	99	Q8BGH2	Q8BGH2	Sorting and assembly machinery component 50 homolog	Samm50	Sorting and assembly machinery component 50 homolog OS
25.6056	25.6343	22.4592				2	2	2	66.7	66.7	66.7	9.2234	0	5.9979	108910000	3	Q8BGH7	Q8BGH7	CDC42 small effector protein 2	Cdc42se2	CDC42 small effector protein 2 OS
23.5024	23.0431	NaN				1	1	1	3.6	3.6	3.6	34.016	0.007425	1.6615	20526000	1	Q8BGI5	Q8BGI5	Peroxisome assembly protein 26	Pex26	Peroxisome assembly protein 26 OS
26.6158	26.6411	25.5905				4	4	3	11.1	11.1	9.7	56.77	0	49.424	258030000	11	Q8BGK6	Q8BGK6	Y+L amino acid transporter 2	Slc7a6	Y+L amino acid transporter 2 OS
26.3892	26.3048	26.0272				6	6	6	19.9	19.9	19.9	37.963	0	30.211	239180000	11	Q8BGP6	Q8BGP6	Solute carrier family 25 member 40	Slc25a40	Solute carrier family 25 member 40 OS
27.0791	27.1913	26.4447				7	7	7	25.2	25.2	25.2	53.693	0	20.734	386370000	12	Q8BGQ6	Q8BGQ6	EF-hand calcium-binding domain-containing protein 14	Efcab14	EF-hand calcium-binding domain-containing protein 14 OS
25.314	NaN	23.8635				2	2	2	5.5	5.5	5.5	106.91	0	11.974	56976000	5	Q8BGQ7	Q8BGQ7	Alanine--tRNA ligase, cytoplasmic	Aars	Alanine--tRNA ligase, cytoplasmic OS
26.8413	27.5466	26.2092				16	16	16	30	30	30	98.112	0	50.615	393880000	26	Q8BGR2	Q8BGR2	Volume-regulated anion channel subunit LRRC8D	Lrrc8d	Volume-regulated anion channel subunit LRRC8D OS
24.1197	NaN	22.0167				3	3	3	35.8	35.8	35.8	22.905	0	7.1933	22472000	3	Q8BGR6	Q8BGR6	ADP-ribosylation factor-like protein 15	Arl15	ADP-ribosylation factor-like protein 15 OS
26.8129	26.0434	24.9516				7	7	7	12.3	12.3	12.3	81.635	0	20.375	219500000	17	Q8BGS1;Q9JMC8	Q8BGS1	Band 4.1-like protein 5	Epb41l5	Band 4.1-like protein 5 OS
26.4273	23.5459	25.9189				2	2	2	8.4	8.4	8.4	46.434	0.00095087	2.4978	165930000	4	Q8BGS7	Q8BGS7	Choline/ethanolaminephosphotransferase 1	Cept1	Choline/ethanolaminephosphotransferase 1 OS
27.8561	26.2518	27.5682				9	9	9	33.3	33.3	33.3	57.943	0	45.143	521860000	30	Q8BGT5	Q8BGT5	Alanine aminotransferase 2	Gpt2	Alanine aminotransferase 2 OS
20.4936	20.6181	NaN				1	1	1	1.5	1.5	1.5	94.078	0.0094284	1.5656	3085800	1	Q8BGT6	Q8BGT6	MICAL-like protein 1	Micall1	MICAL-like protein 1 OS
25.4202	24.6792	24.0618				3	3	3	8.2	8.2	8.2	66.54	0	5.5264	89275000	4	Q8BGT9	Q8BGT9	Polypeptide N-acetylgalactosaminyltransferase 12	Galnt12	Polypeptide N-acetylgalactosaminyltransferase 12 OS
26.5275	24.137	NaN				3	3	3	12.6	12.6	12.6	39.394	0	7.4425	115180000	3	Q8BGU5	Q8BGU5	Cyclin-Y	Ccny	Cyclin-Y OS
28.8724	28.5033	28.9929				11	11	11	33.8	33.8	33.8	53.961	0	80.719	1406200000	40	Q8BGV0	Q8BGV0	Probable asparagine--tRNA ligase, mitochondrial	Nars2	Probable asparagine--tRNA ligase, mitochondrial OS
24.9238	24.2428	24.5321				1	1	1	1.7	1.7	1.7	63.931	0.00065125	2.8312	75942000	13	Q8BGX0	Q8BGX0	E3 ubiquitin-protein ligase TRIM23	Trim23	E3 ubiquitin-protein ligase TRIM23 OS
29.4009	28.3642	29.6279				9	9	9	55.6	55.6	55.6	29.415	0	95.058	1884000000	36	Q8BGX2	Q8BGX2	Uncharacterized protein C19orf52 homolog		Mitochondrial import inner membrane translocase subunit Tim29 OS
27.2732	26.3518	27.3345				3	3	3	14.7	14.7	14.7	31.599	0	7.343	417080000	7	Q8BGY7	Q8BGY7	Protein FAM210A	Fam210a	Protein FAM210A OS
25.3003	24.1045	23.9747				1	1	1	4.9	4.9	4.9	47.585	0	9.2871	75842000	3	Q8BH02	Q8BH02	Torsin-4A	Tor4a	Torsin-4A OS
34.1773	32.2037	33.5991				31	31	31	62.2	62.2	62.2	70.527	0	320.54	37386000000	260	Q8BH04;Q9Z2V4	Q8BH04	Phosphoenolpyruvate carboxykinase [GTP], mitochondrial	Pck2	Phosphoenolpyruvate carboxykinase [GTP], mitochondrial OS
30.2263	29.9286	29.1785				10	10	10	20.4	20.4	20.4	74.692	0	87.294	2885600000	38	Q8BH24	Q8BH24	Transmembrane 9 superfamily member 4	Tm9sf4	Transmembrane 9 superfamily member 4 OS
20.6267	21.8498	19.8674				1	1	1	2.3	2.3	2.3	57.569	0.00064185	2.6452	6355100	1	Q8BH31	Q8BH31	Major facilitator superfamily domain-containing protein 8	Mfsd8	Major facilitator superfamily domain-containing protein 8 OS
22.0892	22.7318	24.3637				3	3	3	4.6	4.6	4.6	83.099	0	4.3916	33014000	7	Q8BH55	Q8BH55	Threonine synthase-like 1	Thnsl1	Threonine synthase-like 1 OS
23.3781	23.0795	21.8653				1	1	1	3.4	3.4	3.4	76.006	0	10.51	23586000	2	Q8BH57	Q8BH57	WD repeat-containing protein 48	Wdr48	WD repeat-containing protein 48 OS
32.6966	31.9243	32.7311				33	29	29	65	59.7	59.7	74.569	0	206.98	18165000000	227	Q8BH59	Q8BH59	Calcium-binding mitochondrial carrier protein Aralar1	Slc25a12	Calcium-binding mitochondrial carrier protein Aralar1 OS
22.9896	26.099	25.1397				7	5	5	16.6	13.1	13.1	61.174	0	26.066	117170000	8	Q8BH64	Q8BH64	EH domain-containing protein 2	Ehd2	EH domain-containing protein 2 OS
23.0123	NaN	NaN				1	1	1	3.8	3.8	3.8	42.906	0.0027506	2.0274	8460700	2	Q8BH69	Q8BH69	Selenide, water dikinase 1	Sephs1	Selenide, water dikinase 1 OS
24.075	23.5395	23.8167				3	3	3	11.4	11.4	11.4	70.268	0	6.7847	44640000	5	Q8BH70	Q8BH70	F-box/LRR-repeat protein 4	Fbxl4	F-box/LRR-repeat protein 4 OS
27.0794	27.5818	26.5826				8	8	8	42	42	42	42.691	0	19.898	443190000	13	Q8BH73	Q8BH73	Glutaminyl-peptide cyclotransferase-like protein	Qpctl	Glutaminyl-peptide cyclotransferase-like protein OS
25.0332	23.2319	21.6705				6	6	6	10.3	10.3	10.3	106.72	0	16.45	47524000	9	Q8BH74	Q8BH74	Nuclear pore complex protein Nup107	Nup107	Nuclear pore complex protein Nup107 OS
27.2344	26.5866	26.3774				9	9	9	16.4	16.4	16.4	76.187	0	94.637	345850000	19	Q8BH79	Q8BH79	Anoctamin-10	Ano10	Anoctamin-10 OS
28.4763	26.9133	28.6274				14	14	14	41.7	41.7	41.7	66.365	0	58.886	914480000	36	Q8BH86	Q8BH86	UPF0317 protein C14orf159 homolog, mitochondrial		D-glutamate cyclase, mitochondrial OS
31.045	30.2912	30.982				9	9	9	35.9	35.9	35.9	31.474	0	77.109	5650300000	55	Q8BH95	Q8BH95	Enoyl-CoA hydratase, mitochondrial	Echs1	Enoyl-CoA hydratase, mitochondrial OS
29.7337	29.3825	29.8384				12	12	12	54.1	54.1	54.1	26.476	0	39.818	2552600000	43	Q8BHC4	Q8BHC4	Dephospho-CoA kinase domain-containing protein	Dcakd	Dephospho-CoA kinase domain-containing protein OS
NaN	NaN	23.6992				1	1	1	5.4	5.4	5.4	35.776	0	13.229	13620000	1	Q8BHC7	Q8BHC7	Rhomboid-related protein 4	Rhbdd1	Rhomboid-related protein 4 OS
27.4289	26.538	26.4423				8	8	8	29.2	29.2	29.2	55.532	0	20.651	369310000	14	Q8BHC9	Q8BHC9	Alpha-(1,3)-fucosyltransferase 11	Fut11	Alpha-(1,3)-fucosyltransferase 11 OS
22.9292	NaN	NaN				2	1	1	6.1	4.6	4.6	56.7	0	5.2371	7987100	1	Q8BHD7	Q8BHD7	Polypyrimidine tract-binding protein 3	Ptbp3	Polypyrimidine tract-binding protein 3 OS
28.5718	27.6163	28.3636				3	3	3	12	12	12	32.985	0	9.0808	950120000	16	Q8BHE8	Q8BHE8	Uncharacterized protein C2orf47 homolog, mitochondrial		m-AAA protease-interacting protein 1, mitochondrial OS
29.8835	29.4087	29.8558				16	16	16	44.5	44.5	44.5	62.488	0	87.202	2674800000	70	Q8BHF7	Q8BHF7	CDP-diacylglycerol--glycerol-3-phosphate 3-phosphatidyltransferase, mitochondrial	Pgs1	CDP-diacylglycerol--glycerol-3-phosphate 3-phosphatidyltransferase, mitochondrial OS
NaN	NaN	NaN				1	1	1	1.4	1.4	1.4	132.89	0.01	1.5416	0	1	Q8BHG1	Q8BHG1	Nardilysin	Nrd1	Nardilysin OS
25.1574	26.1493	25.1048				2	2	2	7.4	7.4	7.4	35.332	0	7.9533	147930000	4	Q8BHI7	Q8BHI7	Elongation of very long chain fatty acids protein 5	Elovl5	Elongation of very long chain fatty acids protein 5 OS
18.9334	NaN	18.5078				1	1	1	4.5	4.5	4.5	55.66	0.0033354	1.921	873350	2	Q8BHJ5	Q8BHJ5	F-box-like/WD repeat-containing protein TBL1XR1	Tbl1xr1	F-box-like/WD repeat-containing protein TBL1XR1 OS
27.3689	27.6158	25.8531				4	4	4	21.6	21.6	21.6	40.1	0	23.274	439620000	11	Q8BHL4	Q8BHL4	Retinoic acid-induced protein 3	Gprc5a	Retinoic acid-induced protein 3 OS
26.4695	25.2155	24.6492				4	4	4	20.8	20.8	20.8	41.049	0	9.7024	158190000	7	Q8BHN0	Q8BHN0	Protein phosphatase 1L	Ppm1l	Protein phosphatase 1L OS
34.1937	33.7944	33.2442				53	53	53	67.5	67.5	67.5	106.91	0	323.31	44720000000	422	Q8BHN3	Q8BHN3	Neutral alpha-glucosidase AB	Ganab	Neutral alpha-glucosidase AB OS
24.3124	24.1197	22.9895				1	1	1	4.7	4.7	4.7	55.357	0.0083012	1.6301	47390000	2	Q8BHT6	Q8BHT6	Beta-1,3-glucosyltransferase	B3galtl	Beta-1,3-glucosyltransferase OS
29.2386	29.57	28.865				30	30	30	23.4	23.4	23.4	213.67	0	190.1	1919300000	94	Q8BI84	Q8BI84	Melanoma inhibitory activity protein 3	Mia3	Melanoma inhibitory activity protein 3 OS
18.7346	19.9949	NaN				1	1	1	2.3	2.3	2.3	113.88	0.0012496	2.2907	1481100	0	Q8BIE6	Q8BIE6	FERM domain-containing protein 4A	Frmd4a	FERM domain-containing protein 4A OS
29.6944	28.4209	30.164				8	8	8	56.9	56.9	56.9	28.96	0	60.614	2431100000	65	Q8BIG7	Q8BIG7	Catechol O-methyltransferase domain-containing protein 1	Comtd1	Catechol O-methyltransferase domain-containing protein 1 OS
32.3446	31.2617	31.9169				33	33	33	46	46	46	112.8	0	227.05	12083000000	172	Q8BIJ6	Q8BIJ6	Isoleucine--tRNA ligase, mitochondrial	Iars2	Isoleucine--tRNA ligase, mitochondrial OS
29.2533	29.0399	28.0936				34	34	34	23.4	23.4	23.4	235.31	0	95.238	1478300000	72	Q8BIK4;A2AF47	Q8BIK4	Dedicator of cytokinesis protein 9	Dock9	Dedicator of cytokinesis protein 9 OS
30.7717	29.6286	30.4627				22	22	22	50.4	50.4	50.4	74.101	0	65.03	4143000000	86	Q8BIP0	Q8BIP0	Aspartate--tRNA ligase, mitochondrial	Dars2	Aspartate--tRNA ligase, mitochondrial OS
22.6614	21.9683	NaN				1	1	1	8.6	8.6	8.6	15.59	0.00033727	3.3156	10737000	5	Q8BIS8	Q8BIS8	Coiled-coil domain-containing protein 126	Ccdc126	Coiled-coil domain-containing protein 126 OS
29.104	28.7862	29.3268				6	6	6	20.8	20.8	20.8	45.852	0	46.222	1713300000	42	Q8BJ03	Q8BJ03	Cytochrome c oxidase assembly protein COX15 homolog	Cox15	Cytochrome c oxidase assembly protein COX15 homolog OS
23.3616	23.5315	22.7135				1	1	1	3.1	3.1	3.1	56.043	0.00033693	3.3072	29781000	1	Q8BJ48	Q8BJ48	N-acetylglucosamine-1-phosphodiester alpha-N-acetylglucosaminidase	Nagpa	N-acetylglucosamine-1-phosphodiester alpha-N-acetylglucosaminidase OS
28.7506	28.1926	27.6127				13	13	13	31	31	31	93.28	0	87.733	963650000	41	Q8BJ71	Q8BJ71	Nuclear pore complex protein Nup93	Nup93	Nuclear pore complex protein Nup93 OS
26.1728	26.3204	24.9508				5	5	5	11.7	11.7	11.7	81.598	0	16.868	191870000	7	Q8BJM7	Q8BJM7	S-adenosyl-L-methionine-dependent tRNA 4-demethylwyosine synthase	Tyw1	S-adenosyl-L-methionine-dependent tRNA 4-demethylwyosine synthase OS
23.3376	25.1996	24.5354				5	5	5	10.7	10.7	10.7	81.604	0	9.2315	73449000	9	Q8BJS4	Q8BJS4	SUN domain-containing protein 2	Sun2	SUN domain-containing protein 2 OS
25.28	26.1541	24.1531				2	2	2	10.9	10.9	10.9	26.738	0	5.7566	134070000	4	Q8BJU2	Q8BJU2	Tetraspanin-9	Tspan9	Tetraspanin-9 OS
27.2056	26.6574	27.121				8	8	8	31.6	31.6	31.6	42.248	0	48.76	406580000	20	Q8BJU9	Q8BJU9	Peptide chain release factor 1-like, mitochondrial	Mtrf1l	Peptide chain release factor 1-like, mitochondrial OS
20.8131	20.195	21.2736				3	3	3	7.2	7.2	7.2	64.403	0	4.0845	5577800	3	Q8BJW6	Q8BJW6	Eukaryotic translation initiation factor 2A;Eukaryotic translation initiation factor 2A, N-terminally processed	Eif2a	Eukaryotic translation initiation factor 2A OS
30.1184	30.071	30.721				13	13	13	57.8	57.8	57.8	35.975	0	103.49	4063500000	56	Q8BJZ4	Q8BJZ4	28S ribosomal protein S35, mitochondrial	Mrps35	28S ribosomal protein S35, mitochondrial OS
25.6176	24.8268	26.1377				7	7	7	18.7	18.7	18.7	65.547	0	17.825	155070000	12	Q8BK03	Q8BK03	Protein FAM73B	Fam73b	Mitoguardin 2 OS
30.5655	29.5065	30.2712				5	5	5	34.7	34.7	34.7	21.311	0	13.795	3647500000	12	Q8BK08	Q8BK08	Transmembrane protein 11, mitochondrial	Tmem11	Transmembrane protein 11, mitochondrial OS
27.5207	26.4562	28.1243				2	2	2	36.5	36.5	36.5	11.813	0	47.242	577210000	20	Q8BK30	Q8BK30	NADH dehydrogenase [ubiquinone] flavoprotein 3, mitochondrial	Ndufv3	NADH dehydrogenase [ubiquinone] flavoprotein 3, mitochondrial OS
22.3108	23.9372	22.145				2	2	2	8	8	8	38.914	0	4.1102	25904000	3	Q8BK63	Q8BK63	Casein kinase I isoform alpha	Csnk1a1	Casein kinase I isoform alpha OS
24.8505	23.0176	NaN				1	1	1	6.5	6.5	6.5	38.117	0	9.9583	38744000	2	Q8BK64	Q8BK64	Activator of 90 kDa heat shock protein ATPase homolog 1	Ahsa1	Activator of 90 kDa heat shock protein ATPase homolog 1 OS
28.0598	26.71	26.4627				10	10	10	24.2	24.2	24.2	55.983	0	20.598	482060000	19	Q8BK67	Q8BK67	Protein RCC2	Rcc2	Protein RCC2 OS
30.7322	30.6052	31.1706				18	18	18	47.2	47.2	47.2	47.778	0	148.64	5834100000	76	Q8BK72	Q8BK72	28S ribosomal protein S27, mitochondrial	Mrps27	28S ribosomal protein S27, mitochondrial OS
29.6915	28.0805	27.7409				24	24	24	34.2	34.2	34.2	123.59	0	75.097	1375200000	61	Q8BKC5;Q8BIV3	Q8BKC5	Importin-5	Ipo5	Importin-5 OS
29.3491	29.6784	28.6544				16	16	16	42.2	42.2	42.2	52.149	0	82.072	1965600000	68	Q8BKE6	Q8BKE6	Cytochrome P450 20A1	Cyp20a1	Cytochrome P450 20A1 OS
28.9042	28.9867	29.7479				26	26	26	36.5	36.5	36.5	136.7	0	117.96	1935900000	66	Q8BKF1	Q8BKF1	DNA-directed RNA polymerase, mitochondrial	Polrmt	DNA-directed RNA polymerase, mitochondrial OS
30.7771	29.7386	29.5911				28	28	28	42.3	42.3	42.3	117.53	0	143.39	3544600000	94	Q8BKG3	Q8BKG3	Inactive tyrosine-protein kinase 7	Ptk7	Inactive tyrosine-protein kinase 7 OS
25.0747	25.1105	22.6327				3	3	3	9.9	9.9	9.9	62.898	0	12.531	78068000	6	Q8BKU8	Q8BKU8	Transmembrane protein 87B	Tmem87b	Transmembrane protein 87B OS
28.8804	28.6395	27.6189				12	12	12	27.5	27.5	27.5	59.236	0	52.168	1118500000	29	Q8BKX1	Q8BKX1	Brain-specific angiogenesis inhibitor 1-associated protein 2	Baiap2	Brain-specific angiogenesis inhibitor 1-associated protein 2 OS
26.75	24.8276	26.9956				7	7	7	26.5	26.5	26.5	43.452	0	14.888	276450000	11	Q8BKY8	Q8BKY8	Transcription termination factor 2, mitochondrial	Mterf2	Transcription termination factor 2, mitochondrial OS
30.2995	29.4989	30.5681				12	12	12	36.5	36.5	36.5	53.998	0	68.766	3672100000	79	Q8BKZ9	Q8BKZ9	Pyruvate dehydrogenase protein X component, mitochondrial	Pdhx	Pyruvate dehydrogenase protein X component, mitochondrial OS
NaN	21.6985	21.9439				1	1	1	7.5	7.5	7.5	32.672	0.00033047	3.0417	7437500	1	Q8BL03	Q8BL03	Mitochondrial basic amino acids transporter	Slc25a29	Mitochondrial basic amino acids transporter OS
26.5905	28.2135	25.9085				19	19	19	20	20	20	160.91	0	154.13	475300000	41	Q8BL66	Q8BL66	Early endosome antigen 1	Eea1	Early endosome antigen 1 OS
24.9549	23.4018	24.1672				3	3	3	18.6	18.6	18.6	31.205	0	6.5763	62444000	5	Q8BL86	Q8BL86	Metallo-beta-lactamase domain-containing protein 2	Mblac2	Metallo-beta-lactamase domain-containing protein 2 OS
29.5676	29.7407	28.5754				14	14	14	52.7	52.7	52.7	45.739	0	68.172	2092700000	62	Q8BLF1	Q8BLF1	Neutral cholesterol ester hydrolase 1	Nceh1	Neutral cholesterol ester hydrolase 1 OS
24.3109	24.522	23.2004				2	2	2	4	4	4	109.75	0	5.4558	54542000	5	Q8BLI4	Q8BLI4	Dermatan-sulfate epimerase	Dse	Dermatan-sulfate epimerase OS
28.1951	28.238	27.1569				12	12	12	21.6	21.6	21.6	83.14	0	45.681	773530000	23	Q8BLN5	Q8BLN5	Lanosterol synthase	Lss	Lanosterol synthase OS
NaN	21.3445	NaN				2	2	2	2.1	2.1	2.1	363.5	0.0056801	1.7344	2662800	2	Q8BLN6	Q8BLN6	Protein unc-80 homolog	Unc80	Protein unc-80 homolog OS
29.134	29.654	29.2362				14	14	14	29.3	29.3	29.3	76.429	0	64.803	2066300000	40	Q8BM55	Q8BM55	Transmembrane protein 214	Tmem214	Transmembrane protein 214 OS
26.4591	28.7197	26.283				7	7	7	18.3	18.3	18.3	51.709	0	16.448	615990000	12	Q8BM72	Q8BM72	Heat shock 70 kDa protein 13	Hspa13	Heat shock 70 kDa protein 13 OS
25.5903	25.0855	23.4378				2	2	2	2.6	2.6	2.6	131.84	0.001857	2.2004	97484000	2	Q8BM75	Q8BM75	AT-rich interactive domain-containing protein 5B	Arid5b	AT-rich interactive domain-containing protein 5B OS
33.6654	32.548	33.6515				30	30	30	63.6	63.6	63.6	52.901	0	282.81	33396000000	321	Q8BMD8	Q8BMD8	Calcium-binding mitochondrial carrier protein SCaMC-1	Slc25a24	Calcium-binding mitochondrial carrier protein SCaMC-1 OS
24.4198	22.3267	24.378				3	3	3	9.9	9.9	9.9	67.098	0	3.6084	49504000	2	Q8BMF3	Q8BMF3	NADP-dependent malic enzyme, mitochondrial	Me3	NADP-dependent malic enzyme, mitochondrial OS
33.5828	32.7182	33.7615				24	24	24	47	47	47	67.941	0	155.61	34493000000	248	Q8BMF4	Q8BMF4	Dihydrolipoyllysine-residue acetyltransferase component of pyruvate dehydrogenase complex, mitochondrial	Dlat	Dihydrolipoyllysine-residue acetyltransferase component of pyruvate dehydrogenase complex, mitochondrial OS
28.7464	28.8357	29.1757				7	7	7	32.6	32.6	32.6	35.048	0	32.994	1535800000	28	Q8BMG8	Q8BMG8	Mitochondrial folate transporter/carrier	Slc25a32	Mitochondrial folate transporter/carrier OS
29.1747	27.9995	27.607				22	22	22	27.2	27.2	27.2	134.19	0	94.027	1078800000	47	Q8BMJ2	Q8BMJ2	Leucine--tRNA ligase, cytoplasmic	Lars	Leucine--tRNA ligase, cytoplasmic OS
31.7654	31.8288	31.4415				25	25	25	55.7	55.7	55.7	63.691	0	233.46	10381000000	186	Q8BMK4	Q8BMK4	Cytoskeleton-associated protein 4	Ckap4	Cytoskeleton-associated protein 4 OS
21.6317	22.6497	22.4635				2	2	2	2.7	2.7	2.7	110.07	0.00064495	2.7557	15613000	3	Q8BML1	Q8BML1	Protein-methionine sulfoxide oxidase MICAL2	Mical2	[F-actin]-methionine sulfoxide oxidase MICAL2 OS
NaN	NaN	NaN				1	1	1	2.9	2.9	2.9	60.18	0.0027565	2.0663	0	1	Q8BMP6	Q8BMP6	Golgi resident protein GCP60	Acbd3	Golgi resident protein GCP60 OS
34.3195	33.3648	34.4307				37	37	37	64.1	64.1	64.1	82.669	0	323.31	55656000000	452	Q8BMS1	Q8BMS1	Trifunctional enzyme subunit alpha, mitochondrial;Long-chain enoyl-CoA hydratase;Long chain 3-hydroxyacyl-CoA dehydrogenase	Hadha	Trifunctional enzyme subunit alpha, mitochondrial OS
26.6477	25.4419	26.8119				4	4	4	15.9	15.9	15.9	40.956	0	15.941	268530000	11	Q8BMS4	Q8BMS4	Ubiquinone biosynthesis O-methyltransferase, mitochondrial	Coq3	Ubiquinone biosynthesis O-methyltransferase, mitochondrial OS
22.5321	20.3065	22.799				2	2	2	12.6	12.6	12.6	33.667	0.00033014	3.0119	14660000	2	Q8BN57	Q8BN57	Protein C3orf33 homolog		Protein C3orf33 homolog OS
23.1974	21.9136	NaN				1	1	1	4.2	4.2	4.2	54.369	0	90.957	13569000	3	Q8BN82	Q8BN82	Sialin	Slc17a5	Sialin OS
26.6443	26.3565	25.972				3	3	3	17.2	17.2	17.2	27.639	0	9.1326	256630000	8	Q8BNI4	Q8BNI4	Derlin-2	Derl2	Derlin-2 OS
NaN	24.1707	23.1924				2	2	2	14.7	14.7	14.7	21.878	0	4.1841	28469000	2	Q8BNY6	Q8BNY6	Neuronal calcium sensor 1	Ncs1	Neuronal calcium sensor 1 OS
28.6515	27.3022	28.6475				11	11	11	37.3	37.3	37.3	47.624	0	55.025	1007700000	31	Q8BP40	Q8BP40	Lysophosphatidic acid phosphatase type 6	Acp6	Lysophosphatidic acid phosphatase type 6 OS
28.4277	25.1958	26.0325				9	9	9	21.1	21.1	21.1	64.279	0	29.489	468130000	19	Q8BP47	Q8BP47	Asparagine--tRNA ligase, cytoplasmic	Nars	Asparagine--tRNA ligase, cytoplasmic OS
28.514	26.7509	27.7774				4	4	4	25.5	25.5	25.5	17.779	0	9.1027	726310000	14	Q8BP67	Q8BP67	60S ribosomal protein L24	Rpl24	60S ribosomal protein L24 OS
30.929	30.7271	30.198				13	13	13	67.2	67.2	67.2	37.27	0	209.37	5053500000	86	Q8BP92	Q8BP92	Reticulocalbin-2	Rcn2	Reticulocalbin-2 OS
23.3944	23.2174	19.1703				2	2	2	11.6	11.6	11.6	25.079	0.0012606	2.3889	21369000	1	Q921Y0;Q8BPB0	Q921Y0;Q8BPB0	MOB kinase activator 1A;MOB kinase activator 1B	Mob1a;Mob1b	MOB kinase activator 1A OS;MOB kinase activator 1B OS
26.7121	25.5901	26.334				2	2	2	12.9	12.9	12.9	34.067	0	11.82	245050000	7	Q8BPE4	Q8BPE4	Transmembrane protein 177	Tmem177	Transmembrane protein 177 OS
24.3287	24.4743	NaN				2	2	2	9.7	9.7	9.7	34.737	0	7.6644	44377000	3	Q8BPG6	Q8BPG6	Sulfatase-modifying factor 2	Sumf2	Sulfatase-modifying factor 2 OS
22.6656	NaN	21.5697				2	2	2	2.3	2.3	2.3	123.37	0.00095027	2.4865	9765600	3	Q8BPM0	Q8BPM0	Disheveled-associated activator of morphogenesis 1	Daam1	Disheveled-associated activator of morphogenesis 1 OS
23.1849	23.1704	22.3194				1	1	1	7.5	7.5	7.5	48.974	0	6.3749	24210000	4	Q8BPS4	Q8BPS4	Integral membrane protein GPR180	Gpr180	Integral membrane protein GPR180 OS
25.8974	25.6411	25.1063				4	4	4	13.5	13.5	13.5	65.629	0	35.078	150950000	10	Q8BQ30	Q8BQ30	Phostensin	Ppp1r18	Phostensin OS
28.3509	28.034	27.8121				8	8	8	49.4	49.4	49.4	28.093	0	145.27	852830000	26	Q8BQ47	Q8BQ47	Protein canopy homolog 4	Cnpy4	Protein canopy homolog 4 OS
20.7794	21.3571	21.9507				1	1	1	3.7	3.7	3.7	55.475	0.0012555	2.334	8539300	3	Q8BQJ6	Q8BQJ6	tRNA (uracil(54)-C(5))-methyltransferase homolog	Trmt2b	tRNA (uracil(54)-C(5))-methyltransferase homolog OS
25.071	24.6223	25.5533				1	1	1	19.2	19.2	19.2	14.468	0	5.5618	110310000	4	Q8BQU3	Q8BQU3	Succinate dehydrogenase assembly factor 3, mitochondrial	Sdhaf3	Succinate dehydrogenase assembly factor 3, mitochondrial OS
22.7651	NaN	NaN				1	1	1	1.3	1.3	1.3	165.2	0	6.9919	7128000	1	Q8BQZ4	Q8BQZ4	Ral GTPase-activating protein subunit beta	Ralgapb	Ral GTPase-activating protein subunit beta OS
22.585	24.3585	24.1794				2	2	2	10.1	10.1	10.1	23.578	0	3.7596	46801000	3	Q8BR63	Q8BR63	Protein FAM177A1	Fam177a1	Protein FAM177A1 OS
29.1206	28.0721	28.8122				14	14	14	34.9	34.9	34.9	72.322	0	124.72	1337200000	48	Q8BRF7	Q8BRF7	Sec1 family domain-containing protein 1	Scfd1	Sec1 family domain-containing protein 1 OS
23.7442	23.4237	NaN				4	4	4	14.1	14.1	14.1	62.981	0	13.301	25303000	6	Q8BRG8	Q8BRG8	Transmembrane protein 209	Tmem209	Transmembrane protein 209 OS
30.7268	30.9081	30.39				27	27	26	39.5	39.5	38.3	104.2	0	187.75	5198800000	103	Q8BRH0	Q8BRH0	Transmembrane and TPR repeat-containing protein 3	Tmtc3	Transmembrane and TPR repeat-containing protein 3 OS
28.3449	27.4048	26.5199				10	9	9	16.3	15.6	15.6	130.65	0	32.038	614860000	18	Q8BRK9	Q8BRK9	Alpha-mannosidase 2x	Man2a2	Alpha-mannosidase 2x OS
23.498	22.8582	21.5094				3	2	2	4.7	3.2	3.2	140.74	0.0033394	1.929	22436000	3	Q8BRT1	Q8BRT1	CLIP-associating protein 2	Clasp2	CLIP-associating protein 2 OS
23.6899	22.9456	NaN				1	1	1	2.4	2.4	2.4	52.734	0.0065515	1.7021	21610000	1	Q8BS95	Q8BS95	Golgi pH regulator	Gpr89a	Golgi pH regulator OS
26.1789	26.9618	27.8755				8	8	8	29.5	29.5	29.5	47.016	0	27.685	452920000	19	Q8BSE0	Q8BSE0	Regulator of microtubule dynamics protein 2	Rmdn2	Regulator of microtubule dynamics protein 2 OS
29.7401	28.7327	30.0698				11	11	11	45.3	45.3	45.3	45.926	0	75.286	2469800000	55	Q8BSF4	Q8BSF4	Phosphatidylserine decarboxylase proenzyme;Phosphatidylserine decarboxylase alpha chain;Phosphatidylserine decarboxylase beta chain	Pisd	Phosphatidylserine decarboxylase proenzyme, mitochondrial OS
24.047	23.2798	24.7683				3	3	3	6.2	6.2	6.2	75.316	0	6.8448	56093000	6	Q8BSN9	Q8BSN9	FAST kinase domain-containing protein 3	Fastkd3	FAST kinase domain-containing protein 3, mitochondrial OS
30.2911	30.611	29.6843				19	19	19	33.2	33.2	33.2	83.041	0	139.31	3816400000	92	Q8BSY0	Q8BSY0	Aspartyl/asparaginyl beta-hydroxylase	Asph	Aspartyl/asparaginyl beta-hydroxylase OS
23.2391	24.6622	23.2748				3	3	3	6.3	6.3	6.3	53.93	0	6.1102	46599000	5	Q8BT07	Q8BT07	Centrosomal protein of 55 kDa	Cep55	Centrosomal protein of 55 kDa OS
24.6237	24.5814	25.2816				3	3	3	52.9	52.9	52.9	10.135	0	11.991	91742000	6	Q8BT51	Q8BT51	Cytochrome c oxidase assembly factor 4 homolog, mitochondrial	COA4	Cytochrome c oxidase assembly factor 4 homolog, mitochondrial OS
25.1773	25.631	25.8659				1	1	1	16.4	16.4	16.4	7.5397	0.0012551	2.3313	151060000	4	Q8BTC1	Q8BTC1	Uncharacterized protein C12orf73 homolog		Uncharacterized protein C12orf73 homolog OS
NaN	23.3827	24.535				1	1	1	9.6	9.6	9.6	11.888	0.0082938	1.6278	35247000	2	Q8BTE0	Q8BTE0	Succinate dehydrogenase assembly factor 4, mitochondrial	Sdhaf4	Succinate dehydrogenase assembly factor 4, mitochondrial OS
22.0637	23.5822	24.2348				2	2	2	27.5	27.5	27.5	9.2858	0	4.9736	36684000	5	Q8BTE5	Q8BTE5	Protein CEBPZOS	Cebpzos	Protein CEBPZOS OS
26.0235	26.5136	23.3629				9	9	9	26.1	26.1	26.1	52.743	0	18.023	174800000	9	Q8BTH8;Q8C4X2;Q8BVP5	Q8BTH8;Q8C4X2	Casein kinase I isoform gamma-1;Casein kinase I isoform gamma-3	Csnk1g1;Csnk1g3	Casein kinase I isoform gamma-1 OS;Casein kinase I isoform gamma-3 OS
26.9643	27.3122	24.8757				7	7	7	23.5	23.5	23.5	51.611	0	18.324	328360000	17	Q8BTJ4	Q8BTJ4	Bis(5-adenosyl)-triphosphatase enpp4	Enpp4	Bis(5-adenosyl)-triphosphatase enpp4 OS
32.51	30.746	30.6905				82	82	79	50.7	50.7	49.5	281.22	0	323.31	9650000000	271	Q8BTM8	Q8BTM8	Filamin-A	Flna	Filamin-A OS
27.5561	27.0492	26.3405				9	9	9	25.7	25.7	25.7	55.731	0	50.604	421180000	22	Q8BTS4	Q8BTS4	Nuclear pore complex protein Nup54	Nup54	Nuclear pore complex protein Nup54 OS
26.0183	26.0673	26.7159				5	5	5	10.4	10.4	10.4	66.109	0	12.577	248510000	10	Q8BTW8	Q8BTW8	CDK5 regulatory subunit-associated protein 1	Cdk5rap1	CDK5 regulatory subunit-associated protein 1 OS
23.2995	23.5437	21.9775				2	2	2	6.4	6.4	6.4	64.622	0	6.053	26681000	4	Q8BTW9	Q8BTW9	Serine/threonine-protein kinase PAK 4	Pak4	Serine/threonine-protein kinase PAK 4 OS
28.6847	27.4413	28.8407				6	6	6	27	27	27	36.867	0	39.06	1094400000	23	Q8BTX9	Q8BTX9	Inactive hydroxysteroid dehydrogenase-like protein 1	Hsdl1	Inactive hydroxysteroid dehydrogenase-like protein 1 OS
28.915	27.7039	27.2895				15	15	15	17.7	17.7	17.7	116.51	0	53.958	888840000	42	Q8BTY2;Q8JZR6;Q5DTL9	Q8BTY2	Sodium bicarbonate cotransporter 3	Slc4a7	Sodium bicarbonate cotransporter 3 OS
27.0549	26.6334	25.6449				9	9	9	19.2	19.2	19.2	74.75	0	31.641	295980000	20	Q8BTY8	Q8BTY8	Sec1 family domain-containing protein 2	Scfd2	Sec1 family domain-containing protein 2 OS
22.0629	22.3016	23.2439				2	2	2	9.6	9.6	9.6	25.222	0	4.2619	19484000	3	Q8BTZ5	Q8BTZ5	Ankyrin repeat domain-containing protein 46	Ankrd46	Ankyrin repeat domain-containing protein 46 OS
26.4649	27.1453	26.3328				5	5	5	19.6	19.6	19.6	45.58	0	27.579	325590000	15	Q8BU14	Q8BU14	Translocation protein SEC62	Sec62	Translocation protein SEC62 OS
28.7801	28.173	27.12				21	21	21	25.8	25.8	25.8	144.27	0	69.779	909460000	54	Q8BU30	Q8BU30	Isoleucine--tRNA ligase, cytoplasmic	Iars	Isoleucine--tRNA ligase, cytoplasmic OS
26.2498	25.2863	24.822				5	2	2	33.9	13.7	13.7	20.745	0	4.0814	150370000	6	Q8BU31	Q8BU31	Ras-related protein Rap-2c	Rap2c	Ras-related protein Rap-2c OS
26.7213	26.2835	26.3071				7	7	7	19.1	19.1	19.1	68.155	0	30.281	275340000	21	Q8BU33	Q8BU33	Acetolactate synthase-like protein	Ilvbl	Acetolactate synthase-like protein OS
28.8951	28.743	29.2342				7	7	7	35.9	35.9	35.9	23.805	0	29.598	1580000000	36	Q8BU88	Q8BU88	39S ribosomal protein L22, mitochondrial	Mrpl22	39S ribosomal protein L22, mitochondrial OS
24.3968	23.5009	NaN				1	1	1	4	4	4	40.634	0.00034014	3.4241	33959000	1	Q8BUE4	Q8BUE4	Apoptosis-inducing factor 2	Aifm2	Apoptosis-inducing factor 2 OS
19.936	18.9394	NaN				1	1	1	2.2	2.2	2.2	83.217	0.0033374	1.9232	1505900	1	Q8BUK6	Q8BUK6	Protein Hook homolog 3	Hook3	Protein Hook homolog 3 OS
21.5422	NaN	NaN				2	2	2	4.9	4.9	4.9	48.08	0.00063959	2.6106	3053800	2	Q8BUN5;Q9JIW5;P97454;P70340;Q62432	Q8BUN5;Q9JIW5;P97454;P70340;Q62432	Mothers against decapentaplegic homolog 3;Mothers against decapentaplegic homolog 9;Mothers against decapentaplegic homolog 5;Mothers against decapentaplegic homolog 1;Mothers against decapentaplegic homolog 2	Smad3;Smad9;Smad5;Smad1;Smad2	Mothers against decapentaplegic homolog 3 OS;Mothers against decapentaplegic homolog 9 OS;Mothers against decapentaplegic homolog 5 OS;Mothers against decapentaplegic homolog 1 OS;Mothers against decapentaplegic homolog 2 OS
26.4257	26.2366	24.9574				4	4	4	8.3	8.3	8.3	62.055	0	8.6252	201790000	7	Q8BUV8	Q8BUV8	Protein GPR107	Gpr107	Protein GPR107 OS
25.9343	25.4148	25.9286				4	4	4	19.6	19.6	19.6	31.791	0	17.711	172720000	8	Q8BUY5	Q8BUY5	Complex I assembly factor TIMMDC1, mitochondrial	Timmdc1	Complex I assembly factor TIMMDC1, mitochondrial OS
24.7703	25.1	23.9008				3	3	3	27.9	27.9	27.9	23.18	0	13.616	80240000	6	Q8BVA2	Q8BVA2	Transmembrane protein 222	Tmem222	Transmembrane protein 222 OS
26.5135	26.7206	26.4158				7	7	7	31.3	31.3	31.3	37.374	0	29.274	295920000	25	Q8BVA5	Q8BVA5	UPF0554 protein C2orf43 homolog		Lipid droplet-associated hydrolase OS
25.7997	24.7875	25.3959				5	5	5	16.1	16.1	16.1	65.539	0	9.7368	131520000	8	Q8BVD5	Q8BVD5	MAGUK p55 subfamily member 7	Mpp7	MAGUK p55 subfamily member 7 OS
26.6583	25.4124	24.342				5	5	5	19.5	19.5	19.5	55.854	0	49.332	171830000	11	Q8BVE3	Q8BVE3	V-type proton ATPase subunit H	Atp6v1h	V-type proton ATPase subunit H OS
27.5524	26.8707	26.9903				5	5	5	36.1	36.1	36.1	25.57	0	45.911	452870000	19	Q8BVI4	Q8BVI4	Dihydropteridine reductase	Qdpr	Dihydropteridine reductase OS
24.3778	NaN	NaN				1	1	1	5.5	5.5	5.5	37.08	0	4.5903	21799000	0	Q8BVI5	Q8BVI5	Syntaxin-16	Stx16	Syntaxin-16 OS
NaN	23.0011	NaN				2	2	2	6	6	6	52.797	0.00064164	2.6423	8395000	2	Q8BVL3	Q8BVL3	Sorting nexin-17	Snx17	Sorting nexin-17 OS
26.9408	26.5462	27.5629				8	8	8	31.2	31.2	31.2	40.249	0	24.883	425090000	20	Q8BVN4	Q8BVN4	Transcription termination factor 4, mitochondrial	Mterf4	Transcription termination factor 4, mitochondrial OS
26.58	25.0493	27.2531				5	5	5	18.6	18.6	18.6	38.604	0	9.5302	295000000	11	Q8BVU5	Q8BVU5	ADP-ribose pyrophosphatase, mitochondrial	Nudt9	ADP-ribose pyrophosphatase, mitochondrial OS
23.4966	22.9842	NaN				2	2	2	7	7	7	49.64	0.00064412	2.7174	20132000	3	Q8BVW3	Q8BVW3	Tripartite motif-containing protein 14	Trim14	Tripartite motif-containing protein 14 OS
23.8738	22.8891	22.2334				2	2	2	8.6	8.6	8.6	50.421	0	4.4442	28071000	6	Q8BVY0	Q8BVY0	Ribosomal L1 domain-containing protein 1	Rsl1d1	Ribosomal L1 domain-containing protein 1 OS
29.9187	29.5396	30.2156				8	8	8	69.6	69.6	69.6	22.16	0	36.232	3042100000	45	Q8BW00	Q8BW00	Probable peptidyl-tRNA hydrolase	Ptrh1	Probable peptidyl-tRNA hydrolase OS
26.382	26.4317	24.5476				6	6	6	20.5	20.5	20.5	69.378	0	12.638	202490000	9	Q8BW41	Q8BW41	Protein O-linked-mannose beta-1,4-N-acetylglucosaminyltransferase 2	Pomgnt2	Protein O-linked-mannose beta-1,4-N-acetylglucosaminyltransferase 2 OS
28.4976	28.4307	27.4956				10	10	10	29.9	29.9	29.9	55.76	0	27.678	930070000	20	Q8BWB6	Q8BWB6	Metalloreductase STEAP2	Steap2	Metalloreductase STEAP2 OS
30.6019	30.1214	30.9916				16	16	16	59.4	59.4	59.4	43.323	0	121.55	4932600000	91	Q8BWM0	Q8BWM0	Prostaglandin E synthase 2;Prostaglandin E synthase 2 truncated form	Ptges2	Prostaglandin E synthase 2 OS
27.5323	27.2345	26.6893				7	7	7	31.3	31.3	31.3	47.384	0	26.543	460230000	17	Q8BWP8	Q8BWP8	Beta-1,4-glucuronyltransferase 1	B4gat1	Beta-1,4-glucuronyltransferase 1 OS
32.295	31.4033	32.2654				21	21	21	76.1	76.1	76.1	41.829	0	284.93	13272000000	168	Q8BWT1	Q8BWT1	3-ketoacyl-CoA thiolase, mitochondrial	Acaa2	3-ketoacyl-CoA thiolase, mitochondrial OS
24.1088	23.7317	24.8486				4	4	4	8.2	8.2	8.2	79.763	0	6.5129	62233000	5	Q8BWW4	Q8BWW4	La-related protein 4	Larp4	La-related protein 4 OS
26.9644	24.4807	25.9347				4	4	4	6.4	6.4	6.4	111.61	0.00033591	3.2696	218500000	7	Q8BWW9	Q8BWW9	Serine/threonine-protein kinase N2	Pkn2	Serine/threonine-protein kinase N2 OS
27.576	27.2828	26.2885				10	10	10	29.7	29.7	29.7	49.03	0	24.541	445320000	27	Q8BWY3	Q8BWY3	Eukaryotic peptide chain release factor subunit 1	Etf1	Eukaryotic peptide chain release factor subunit 1 OS
22.861	23.29	NaN				2	2	2	14.9	14.9	14.9	35.466	0	14.001	17874000	6	Q8BWY7	Q8BWY7	Zinc transporter ZIP11	Slc39a11	Zinc transporter ZIP11 OS
25.8677	24.2629	23.6841				5	5	5	6.8	6.8	6.8	111.71	0	17.014	94838000	8	Q8BWZ3	Q8BWZ3	N-alpha-acetyltransferase 25, NatB auxiliary subunit	Naa25	N-alpha-acetyltransferase 25, NatB auxiliary subunit OS
28.2049	25.7226	26.9375				12	12	12	22.1	22.1	22.1	90.244	0	78.755	493310000	28	Q8BX02	Q8BX02	KN motif and ankyrin repeat domain-containing protein 2	Kank2	KN motif and ankyrin repeat domain-containing protein 2 OS
23.7085	25.007	26.5018				5	5	5	13.5	13.5	13.5	59.812	0	13.351	142450000	8	Q8BX05	Q8BX05	Putative glycerol kinase 5	Gk5	Putative glycerol kinase 5 OS
30.3268	29.779	30.7404				13	13	13	49	49	49	31.994	0	45.318	4061600000	50	Q8BX10	Q8BX10	Serine/threonine-protein phosphatase PGAM5, mitochondrial	Pgam5	Serine/threonine-protein phosphatase PGAM5, mitochondrial OS
25.5837	23.261	NaN				8	8	8	7.9	7.9	7.9	166.59	0	9.967	60338000	8	Q8BX17	Q8BX17	Gem-associated protein 5	Gemin5	Gem-associated protein 5 OS
24.8021	24.1651	NaN				2	2	2	5.7	5.7	5.7	65.23	0.00064041	2.6274	48065000	2	Q8BX57	Q8BX57	PX domain-containing protein kinase-like protein	Pxk	PX domain-containing protein kinase-like protein OS
24.1102	23.3566	20.1297				3	3	3	1.1	1.1	1.1	420.08	0	6.0819	29997000	3	Q8BX70	Q8BX70	Vacuolar protein sorting-associated protein 13C	Vps13c	Vacuolar protein sorting-associated protein 13C OS
29.0343	28.71	28.2596				15	15	15	23.5	23.5	23.5	131.96	0	79.313	1310300000	38	Q8BX90	Q8BX90	Fibronectin type-III domain-containing protein 3A	Fndc3a	Fibronectin type-III domain-containing protein 3A OS
28.2914	27.6998	26.7927				11	11	11	34.8	34.8	34.8	76.784	0	58.022	662770000	25	Q8BXA1	Q8BXA1	Golgi integral membrane protein 4	Golim4	Golgi integral membrane protein 4 OS
26.1683	26.887	25.1098				6	6	6	18	18	18	62.183	0	16.08	235740000	11	Q8BXA5	Q8BXA5	Cleft lip and palate transmembrane protein 1-like protein	Clptm1l	Cleft lip and palate transmembrane protein 1-like protein OS
NaN	22.1978	23.0385				2	2	2	3.9	3.9	3.9	94.41	0	4.865	13426000	2	Q8BXK8;Q8VHH5	Q8BXK8;Q8VHH5	Arf-GAP with GTPase, ANK repeat and PH domain-containing protein 1;Arf-GAP with GTPase, ANK repeat and PH domain-containing protein 3	Agap1;Agap3	Arf-GAP with GTPase, ANK repeat and PH domain-containing protein 1 OS;Arf-GAP with GTPase, ANK repeat and PH domain-containing protein 3 OS
27.1716	26.7595	25.8661				3	3	3	19.4	19.4	19.4	22.659	0	15.179	325940000	11	Q8BXL7	Q8BXL7	ADP-ribosylation factor-related protein 1	Arfrp1	ADP-ribosylation factor-related protein 1 OS
29.1639	28.8554	27.5962				11	11	11	25.6	25.6	25.6	63.379	0	44.414	1290100000	35	Q8BXN9	Q8BXN9	Transmembrane protein 87A	Tmem87a	Transmembrane protein 87A OS
28.3736	28.0798	27.1504				13	13	13	33.8	33.8	33.8	65.704	0	55.853	780450000	32	Q8BXQ2	Q8BXQ2	GPI transamidase component PIG-T	Pigt	GPI transamidase component PIG-T OS
28.9261	29.2834	28.6333				5	5	5	19.8	19.8	19.8	28.263	0	22.422	1579800000	22	Q8BXV2	Q8BXV2	BRI3-binding protein	Bri3bp	BRI3-binding protein OS
29.5257	29.6164	28.9318				13	13	13	31.4	31.4	31.4	51.847	0	108.27	2108000000	50	Q8BXZ1	Q8BXZ1	Protein disulfide-isomerase TMX3	Tmx3	Protein disulfide-isomerase TMX3 OS
NaN	NaN	NaN				1	1	1	7.3	7.3	7.3	40.216	0.0027633	2.1258	0	1	Q8BY79	Q8BY79	Solute carrier family 35 member G1	Slc35g1	Solute carrier family 35 member G1 OS
26.1776	25.5439	24.5087				3	3	3	6.5	6.5	6.5	80.109	0	7.7702	148690000	10	Q8BY89	Q8BY89	Choline transporter-like protein 2	Slc44a2	Choline transporter-like protein 2 OS
30.5224	28.9617	27.7138				12	12	12	41.8	41.8	41.8	46.379	0	56.769	2285300000	47	Q8BYB9	Q8BYB9	Protein O-glucosyltransferase 1	Poglut1	Protein O-glucosyltransferase 1 OS
NaN	20.5827	19.817				1	1	1	2.4	2.4	2.4	60.253	0.00065317	2.8711	2494000	1	Q8BYI6	Q8BYI6	Lysophosphatidylcholine acyltransferase 2	Lpcat2	Lysophosphatidylcholine acyltransferase 2 OS
21.9852	23.86	20.4391				3	3	3	8.3	8.3	8.3	67.031	0	4.1145	20799000	3	Q8BYI8	Q8BYI8	Uncharacterized protein KIAA1467	Kiaa1467	Protein FAM234B OS
27.6046	25.3633	26.7566				2	2	2	11.4	11.4	11.4	35.292	0.0018501	2.175	360630000	4	Q8BYK4	Q8BYK4	Retinol dehydrogenase 12	Rdh12	Retinol dehydrogenase 12 OS
31.2955	30.6258	31.4017				16	16	16	58.3	58.3	58.3	52.597	0	137.68	7129500000	106	Q8BYL4	Q8BYL4	Tyrosine--tRNA ligase, mitochondrial	Yars2	Tyrosine--tRNA ligase, mitochondrial OS
28.0092	26.9401	27.2505				13	13	13	33.6	33.6	33.6	61.271	0	63.321	558580000	31	Q8BYM8	Q8BYM8	Probable cysteine--tRNA ligase, mitochondrial	Cars2	Probable cysteine--tRNA ligase, mitochondrial OS
27.8529	28.6129	27.1872				7	7	7	18.5	18.5	18.5	54.495	0	104.41	805740000	31	Q8BYU6	Q8BYU6	Torsin-1A-interacting protein 2	Tor1aip2	Torsin-1A-interacting protein 2 OS
24.9662	24.4495	23.8861				5	5	5	9.3	9.3	9.3	90.093	0	8.2763	71193000	7	Q8BZ36	Q8BZ36	RAD50-interacting protein 1	Rint1	RAD50-interacting protein 1 OS
24.475	24.6655	NaN				5	5	5	18.6	18.6	18.6	38.817	0	11.29	49930000	7	Q8C080	Q8C080	Sorting nexin-16	Snx16	Sorting nexin-16 OS
27.1063	25.1312	25.2367				6	6	6	16.7	16.7	16.7	57.598	0	17.886	220760000	9	Q8C0C7	Q8C0C7	Phenylalanine--tRNA ligase alpha subunit	Farsa	Phenylalanine--tRNA ligase alpha subunit OS
20.8509	19.5417	20.2107				2	2	2	4.5	4.5	4.5	95.351	0	6.6061	3868000	3	Q8C0D4	Q8C0D4	Rho GTPase-activating protein 12	Arhgap12	Rho GTPase-activating protein 12 OS
23.9449	25.8302	21.3172				3	3	3	13.1	13.1	13.1	39.124	0	18.55	78420000	8	Q8C0E2	Q8C0E2	Vacuolar protein sorting-associated protein 26B	Vps26b	Vacuolar protein sorting-associated protein 26B OS
32.5369	32.038	31.2496				32	32	32	63.7	63.7	63.7	71.683	0	215.21	13194000000	205	Q8C0I1	Q8C0I1	Alkyldihydroxyacetonephosphate synthase, peroxisomal	Agps	Alkyldihydroxyacetonephosphate synthase, peroxisomal OS
20.9286	21.0159	22.9315				2	2	2	6.6	6.6	6.6	36.219	0.0091392	1.5755	12116000	3	Q8C0K5	Q8C0K5	Graves disease carrier protein homolog	Slc25a16	Graves disease carrier protein homolog OS
26.6835	27.7834	27.0486				6	6	6	21.2	21.2	21.2	37.131	0	30.516	477620000	13	Q8C0L0	Q8C0L0	Thioredoxin-related transmembrane protein 4	Tmx4	Thioredoxin-related transmembrane protein 4 OS
22.6563	22.5247	21.8358				1	1	1	2.7	2.7	2.7	49	0	4.9591	16387000	1	Q8C0N2	Q8C0N2	Glycerol-3-phosphate acyltransferase 3	Agpat9	Glycerol-3-phosphate acyltransferase 3 OS
23.9093	NaN	NaN				1	1	1	0.9	0.9	0.9	197.03	0.00033311	3.182	15755000	1	Q8C0T5	Q8C0T5	Signal-induced proliferation-associated 1-like protein 1	Sipa1l1	Signal-induced proliferation-associated 1-like protein 1 OS
26.9708	26.2223	25.4192				9	9	9	26.3	26.3	26.3	60.575	0	23.632	254690000	19	Q8C0Z1	Q8C0Z1	Protein ITFG3	Itfg3	Protein FAM234A OS
30.234	30.2969	28.6227				23	23	23	33.2	33.2	33.2	117.3	0	193.24	2995200000	76	Q8C129	Q8C129	Leucyl-cystinyl aminopeptidase	Lnpep	Leucyl-cystinyl aminopeptidase OS
20.2904	21.9593	21.3927				1	1	1	1.2	1.2	1.2	86.379	0.0054119	1.7938	8113300	2	Q8C145	Q8C145	Zinc transporter ZIP6	Slc39a6	Zinc transporter ZIP6 OS
19.7373	19.8236	19.9107				1	1	1	3.3	3.3	3.3	82.302	0	3.6541	2787600	3	Q8C156	Q8C156	Condensin complex subunit 2	Ncaph	Condensin complex subunit 2 OS
29.3616	28.9777	29.514				10	10	10	47.8	47.8	47.8	41.383	0	44.716	1985000000	44	Q8C163	Q8C163	Nuclease EXOG, mitochondrial	Exog	Nuclease EXOG, mitochondrial OS
26.7445	26.6436	27.4236				15	15	15	36.3	36.3	36.3	83.193	0	35.294	397290000	28	Q8C167	Q8C167	Prolyl endopeptidase-like	Prepl	Prolyl endopeptidase-like OS
25.4245	NaN	23.396				1	1	1	0.5	0.5	0.5	292.12	0.0065535	1.7074	56072000	1	Q8C170	Q8C170	Unconventional myosin-IXa	Myo9a	Unconventional myosin-IXa OS
29.9512	28.8004	28.9911				15	15	9	46.6	46.6	29.2	49.694	0	107.21	2039000000	44	Q8C1B7	Q8C1B7	Septin-11	2019-09-11	Septin-11 OS
26.8125	27.3319	24.8084				2	2	2	11.1	11.1	11.1	40.751	0	19.409	316180000	5	Q8C1E7	Q8C1E7	Transmembrane protein 120A	Tmem120a	Transmembrane protein 120A OS
25.947	24.685	23.7648				6	6	6	18.3	18.3	18.3	62.529	0	14.134	105910000	12	Q8C1F4;Q8BJQ9	Q8C1F4	Chondroitin sulfate N-acetylgalactosaminyltransferase 2	Csgalnact2	Chondroitin sulfate N-acetylgalactosaminyltransferase 2 OS
24.4814	24.4736	24.788				1	1	1	13.8	13.8	13.8	9.7463	0.00094997	2.4747	75688000	2	Q8C1Q6	Q8C1Q6	Small integral membrane protein 4	Smim4	Small integral membrane protein 4 OS
23.3228	24.1268	21.7115				3	3	3	10.6	10.6	10.6	55.504	0	7.2165	32243000	4	Q8C1Y8	Q8C1Y8	Vacuolar fusion protein CCZ1 homolog	Ccz1	Vacuolar fusion protein CCZ1 homolog OS
26.6721	27.0829	27.5673				14	14	14	25.8	25.8	25.8	77.594	0	41.523	447970000	30	Q8C2E4	Q8C2E4	Pentatricopeptide repeat-containing protein 1, mitochondrial	Ptcd1	Pentatricopeptide repeat-containing protein 1, mitochondrial OS
22.415	22.5415	20.9106				1	1	1	2.1	2.1	2.1	134.11	0	8.1816	13668000	2	Q8C2E7	Q8C2E7	WASH complex subunit strumpellin	Kiaa0196	WASH complex subunit 5 OS
24.9134	23.2281	22.4687				3	3	3	3.5	3.5	3.5	139.17	0	3.981	47231000	4	Q8C341	Q8C341	SUN domain-containing ossification factor	Suco	SUN domain-containing ossification factor OS
24.2319	23.4929	24.6833				3	3	3	21.1	21.1	21.1	29.596	0	18.008	58449000	9	Q8C3X2	Q8C3X2	Coiled-coil domain-containing protein 90B, mitochondrial	Ccdc90b	Coiled-coil domain-containing protein 90B, mitochondrial OS
29.0355	27.8877	28.7442				13	13	13	29	29	29	72.462	0	113.26	1248200000	35	Q8C3X4	Q8C3X4	Translation factor Guf1, mitochondrial	Guf1	Translation factor Guf1, mitochondrial OS
29.2876	29.6257	28.5943				7	7	7	17.1	17.1	17.1	79.996	0	54.4	1888900000	42	Q8C3X8	Q8C3X8	Lipase maturation factor 2	Lmf2	Lipase maturation factor 2 OS
26.4416	25.6975	25.9526				3	3	3	21.1	21.1	21.1	27.283	0	14.494	210500000	9	Q8C407	Q8C407	Protein YIPF4	Yipf4	Protein YIPF4 OS
24.2567	23.4148	23.8279				1	1	1	5.6	5.6	5.6	37.189	0.0015586	2.2747	46120000	4	Q8C460	Q8C460	ERI1 exoribonuclease 3	Eri3	ERI1 exoribonuclease 3 OS
25.5351	25.1689	24.564				4	4	4	18.7	18.7	18.7	34.888	0	24.878	111150000	6	Q8C4Q6	Q8C4Q6	Axin interactor, dorsalization-associated protein	Aida	Axin interactor, dorsalization-associated protein OS
29.3344	29.199	28.2859				13	13	13	34.3	34.3	34.3	55.262	0	50.48	1620400000	40	Q8C522	Q8C522	Endonuclease domain-containing 1 protein	Endod1	Endonuclease domain-containing 1 protein OS
NaN	22.4142	NaN				2	2	2	1.7	1.7	1.7	224.32	0.0080119	1.6375	5589100	1	Q8C547	Q8C547	HEAT repeat-containing protein 5B	Heatr5b	HEAT repeat-containing protein 5B OS
26.1528	26.0063	24.4168				5	5	5	14.8	14.8	14.8	81.1	0	25.153	164410000	15	Q8C561	Q8C561	LMBR1 domain-containing protein 2	Lmbrd2	LMBR1 domain-containing protein 2 OS
28.3117	28.0346	27.3939				8	8	8	30.2	30.2	30.2	40.965	0	41.46	784490000	25	Q8C570	Q8C570	mRNA export factor	Rae1	mRNA export factor OS
30.1413	29.2238	30.2736				14	14	14	42.5	42.5	42.5	50.858	0	88.182	3109200000	46	Q8C5H8	Q8C5H8	NAD kinase 2, mitochondrial	Nadk2	NAD kinase 2, mitochondrial OS
24.4105	NaN	NaN				1	1	1	6.1	6.1	6.1	59.71	0.00033234	3.1448	22300000	4	Q8C5L3	Q8C5L3	CCR4-NOT transcription complex subunit 2	Cnot2	CCR4-NOT transcription complex subunit 2 OS
30.8355	31.0515	31.473				17	17	17	47.8	47.8	47.8	53.076	0	152.63	7122300000	89	Q8C5Q4	Q8C5Q4	G-rich sequence factor 1	Grsf1	G-rich sequence factor 1 OS
27.5114	26.6263	26.9231				9	8	8	32.1	30.1	30.1	52.422	0	28.353	422160000	19	Q8C650	Q8C650	Septin-10	2019-09-10	Septin-10 OS
27.4693	28.2085	28.2009				6	6	6	37.2	37.2	37.2	19.431	0	21.898	804540000	27	Q8C6I2	Q8C6I2	Succinate dehydrogenase assembly factor 2, mitochondrial	Sdhaf2	Succinate dehydrogenase assembly factor 2, mitochondrial OS
23.3225	23.7766	22.4429				1	1	1	5.4	5.4	5.4	22.739	0.0030414	1.9628	30561000	3	Q8C6U2	Q8C6U2	PQ-loop repeat-containing protein 3	Pqlc3	PQ-loop repeat-containing protein 3 OS
21.9662	NaN	NaN				1	1	1	8.6	8.6	8.6	36.127	0	3.9815	4097300	1	Q8C7E7	Q8C7E7	Starch-binding domain-containing protein 1	Stbd1	Starch-binding domain-containing protein 1 OS
25.437	24.77	25.461				5	5	5	17.3	17.3	17.3	45.932	0	17.974	120220000	12	Q8C7H1	Q8C7H1	Methylmalonic aciduria type A homolog, mitochondrial	Mmaa	Methylmalonic aciduria type A homolog, mitochondrial OS
28.0887	27.8338	26.7127				8	8	8	23.6	23.6	23.6	54.874	0	29.843	634640000	23	Q8C7K6	Q8C7K6	Prenylcysteine oxidase-like	Pcyox1l	Prenylcysteine oxidase-like OS
21.7516	21.6053	NaN				2	2	2	2.5	2.5	2.5	117.96	0.00032938	2.9907	6721200	2	Q8C7R4	Q8C7R4	Ubiquitin-like modifier-activating enzyme 6	Uba6	Ubiquitin-like modifier-activating enzyme 6 OS
23.8731	26.2459	25.8179				5	5	5	31.9	31.9	31.9	26.494	0	19.258	154100000	8	Q8C7V8	Q8C7V8	Coiled-coil domain-containing protein 134	Ccdc134	Coiled-coil domain-containing protein 134 OS
30.536	31.1338	30.4414				27	27	27	41.1	41.1	41.1	111.6	0	167.07	5371100000	105	Q8C7X2	Q8C7X2	ER membrane protein complex subunit 1	Emc1	ER membrane protein complex subunit 1 OS
20.7799	19.6211	20.5032				1	1	1	3.9	3.9	3.9	63.294	0.00033501	3.2349	4093000	2	Q8C854	Q8C854	Myelin expression factor 2	Myef2	Myelin expression factor 2 OS
24.0443	25.2955	22.4405				6	6	6	11.2	11.2	11.2	98.992	0	7.625	64175000	7	Q8C863	Q8C863	E3 ubiquitin-protein ligase Itchy	Itch	E3 ubiquitin-protein ligase Itchy OS
28.5303	27.4155	27.5648				15	15	15	19	19	19	108.54	0	43.844	765240000	33	Q8C8U0;O35711	Q8C8U0	Liprin-beta-1	Ppfibp1	Liprin-beta-1 OS
26.9926	25.5656	26.6665				5	5	5	25.1	25.1	25.1	38.399	0	13.075	289710000	13	Q8CAK1	Q8CAK1	Putative transferase CAF17 homolog, mitochondrial	Iba57	Putative transferase CAF17 homolog, mitochondrial OS
32.8215	31.5787	33.0571				31	31	31	51	51	51	83.899	0	323.31	19734000000	217	Q8CAQ8	Q8CAQ8	MICOS complex subunit Mic60	Immt	MICOS complex subunit Mic60 OS
NaN	23.9099	25.0093				2	2	2	28	28	28	18.989	0	7.3515	49535000	5	Q8CAV0	Q8CAV0	Putative ribonuclease	Ybey	Putative ribonuclease OS
24.6921	NaN	NaN				1	1	1	6.3	6.3	6.3	41.297	0.0018599	2.2256	27106000	1	Q8CAY6	Q8CAY6	Acetyl-CoA acetyltransferase, cytosolic	Acat2	Acetyl-CoA acetyltransferase, cytosolic OS
25.4898	25.6244	24.7429				3	3	3	8.1	8.1	8.1	72.263	0	8.3202	126920000	7	Q8CB44	Q8CB44	GRAM domain-containing protein 4	Gramd4	GRAM domain-containing protein 4 OS
23.5993	24.0548	NaN				4	4	4	9.2	9.2	9.2	53.477	0	33.417	30135000	7	Q8CBQ5	Q8CBQ5	Phosphatidylinositol 4-kinase type 2-beta	Pi4k2b	Phosphatidylinositol 4-kinase type 2-beta OS
24.2024	25.586	24.182				3	3	3	16.4	16.4	16.4	38.362	0	9.3341	88705000	4	Q8CBR6	Q8CBR6	Tsukushin	Tsku	Tsukushin OS
25.9983	24.9154	23.9828				5	5	4	15.8	15.8	12.3	52.287	0	8.7505	115250000	7	Q8CBW3	Q8CBW3	Abl interactor 1	Abi1	Abl interactor 1 OS
27.9767	27.5287	28.8477				4	4	4	55.5	55.5	55.5	16.667	0	25.515	940830000	17	Q8CBY0	Q8CBY0	Glutamyl-tRNA(Gln) amidotransferase subunit C, mitochondrial	Gatc	Glutamyl-tRNA(Gln) amidotransferase subunit C, mitochondrial OS
24.5301	24.2526	22.4293				3	3	3	17.8	17.8	17.8	53.056	0	21.216	49861000	7	Q8CBY8	Q8CBY8	Dynactin subunit 4	Dctn4	Dynactin subunit 4 OS
27.861	27.1834	27.9995				6	6	6	24.4	24.4	24.4	41.234	0	38.466	664530000	24	Q8CC21	Q8CC21	Tetratricopeptide repeat protein 19, mitochondrial	Ttc19	Tetratricopeptide repeat protein 19, mitochondrial OS
31.1563	30.1943	31.187				61	61	61	46.2	46.2	46.2	213.42	0	298.32	6066400000	180	Q8CC88	Q8CC88	von Willebrand factor A domain-containing protein 8	Vwa8	von Willebrand factor A domain-containing protein 8 OS
NaN	22.7405	23.219				1	1	1	2.9	2.9	2.9	94.422	0.0018496	2.174	16772000	3	Q8CCB4	Q8CCB4	Vacuolar protein sorting-associated protein 53 homolog	Vps53	Vacuolar protein sorting-associated protein 53 homolog OS
26.5175	26.0917	24.3006				4	4	4	21.3	21.3	21.3	38.195	0	12.981	188240000	7	Q8CCH2	Q8CCH2	NHL repeat-containing protein 3	Nhlrc3	NHL repeat-containing protein 3 OS
28.6406	27.9952	28.3731				20	20	20	36.3	36.3	36.3	89.519	0	77.822	1033700000	51	Q8CCJ3	Q8CCJ3	E3 UFM1-protein ligase 1	Ufl1	E3 UFM1-protein ligase 1 OS
23.4232	22.0845	NaN				1	1	1	2.5	2.5	2.5	121.19	0.00064371	2.7038	15695000	1	Q8CCP0	Q8CCP0	Nuclear export mediator factor Nemf	Nemf	Nuclear export mediator factor Nemf OS
28.5942	27.3748	29.2258				14	14	14	45.1	45.1	45.1	49.475	0	74.648	1207100000	41	Q8CD10	Q8CD10	Calcium uptake protein 2, mitochondrial	Micu2	Calcium uptake protein 2, mitochondrial OS
25.1317	25.3172	24.7173				2	2	2	9.3	9.3	9.3	44.325	0	6.9776	106150000	7	Q8CD26	Q8CD26	Solute carrier family 35 member E1	Slc35e1	Solute carrier family 35 member E1 OS
25.8387	24.9183	23.4519				4	4	4	21.1	21.1	21.1	32.237	0	22.378	103190000	12	Q8CDN6	Q8CDN6	Thioredoxin-like protein 1	Txnl1	Thioredoxin-like protein 1 OS
27.4502	25.6693	26.216				7	7	7	16.7	16.7	16.7	84.937	0	36.551	314670000	18	Q8CEC0	Q8CEC0	Nuclear pore complex protein Nup88	Nup88	Nuclear pore complex protein Nup88 OS
24.5506	22.1158	23.6769				4	4	4	18.6	18.6	18.6	56.909	0	5.211	42529000	7	Q8CEE0	Q8CEE0	Centrosomal protein of 57 kDa	Cep57	Centrosomal protein of 57 kDa OS
28.5517	27.3784	28.0094				14	14	14	60.8	60.8	60.8	36.464	0	57.16	838130000	38	Q8CEE7	Q8CEE7	Retinol dehydrogenase 13	Rdh13	Retinol dehydrogenase 13 OS
24.6079	24.7453	25.1994				2	2	2	15.5	15.5	15.5	12.228	0	14.406	92224000	15	Q8CEI1	Q8CEI1	BolA-like protein 3	Bola3	BolA-like protein 3 OS
26.0328	23.0877	24.3914				1	1	1	10.1	10.1	10.1	10.678	0.0018639	2.2482	99573000	5	Q8CF66	Q8CF66	Ragulator complex protein LAMTOR4;Ragulator complex protein LAMTOR4, N-terminally processed	Lamtor4	Ragulator complex protein LAMTOR4 OS
23.6536	23.6708	23.9021				1	1	1	3.7	3.7	3.7	44.008	0.0030488	2.0068	42226000	3	Q8CFA2	Q8CFA2	Aminomethyltransferase, mitochondrial	Amt	Aminomethyltransferase, mitochondrial OS
23.863	24.755	21.6589				5	5	5	13.9	13.9	13.9	52.058	0	11.585	46881000	5	Q8CFD4	Q8CFD4	Sorting nexin-8	Snx8	Sorting nexin-8 OS
28.0236	28.0877	26.334				5	5	5	16.1	16.1	16.1	55.503	0	29.248	642720000	21	Q8CFE6	Q8CFE6	Sodium-coupled neutral amino acid transporter 2	Slc38a2	Sodium-coupled neutral amino acid transporter 2 OS
27.6108	26.9371	27.8635				7	7	7	21.5	21.5	21.5	53.517	0	26.634	577660000	16	Q8CFI5	Q8CFI5	Probable proline--tRNA ligase, mitochondrial	Pars2	Probable proline--tRNA ligase, mitochondrial OS
29.3957	28.9045	28.4079				17	17	17	39.4	39.4	39.4	88.927	0	79.861	1564900000	51	Q8CFX1	Q8CFX1	GDH/6PGL endoplasmic bifunctional protein;Glucose 1-dehydrogenase;6-phosphogluconolactonase	H6pd	GDH/6PGL endoplasmic bifunctional protein OS
25.9321	27.0406	26.7366				3	3	3	12.9	12.9	12.9	48.883	0	40.043	313890000	14	Q8CFY5	Q8CFY5	Protoheme IX farnesyltransferase, mitochondrial	Cox10	Protoheme IX farnesyltransferase, mitochondrial OS
25.5835	25.92	24.4579				5	5	5	5.4	5.4	5.4	186.72	0	25.032	136810000	14	Q8CG19	Q8CG19	Latent-transforming growth factor beta-binding protein 1	Ltbp1	Latent-transforming growth factor beta-binding protein 1 OS
25.1974	24.1029	23.3184				4	4	4	5.2	5.2	5.2	134.24	0	14.314	66953000	9	Q8CG48	Q8CG48	Structural maintenance of chromosomes protein 2	Smc2	Structural maintenance of chromosomes protein 2 OS
24.327	24.1104	23.229				2	2	2	7.1	7.1	7.1	54.851	0	5.2379	48989000	3	Q8CG64	Q8CG64	Fukutin-related protein	Fkrp	Fukutin-related protein OS
26.5983	25.6496	25.7226				4	4	4	10.5	10.5	10.5	81.7	0	11.522	209610000	6	Q8CG70	Q8CG70	Prolyl 3-hydroxylase 3	Leprel2	Prolyl 3-hydroxylase 3 OS
NaN	NaN	25.4819				1	1	1	1	1	1	80.153	0.0091445	1.5785	46862000	1	Q8CG71	Q8CG71	Prolyl 3-hydroxylase 2	Leprel1	Prolyl 3-hydroxylase 2 OS
27.7867	26.9094	27.9905				5	5	5	21.5	21.5	21.5	40.612	0	16.422	624280000	14	Q8CG76	Q8CG76	Aflatoxin B1 aldehyde reductase member 2	Akr7a2	Aflatoxin B1 aldehyde reductase member 2 OS
23.2915	NaN	NaN				1	1	1	6	6	6	49.61	0.00064226	2.6826	10267000	1	Q8CGA0	Q8CGA0	Protein phosphatase 1F	Ppm1f	Protein phosphatase 1F OS
24.9767	23.098	24.736				3	3	3	2.9	2.9	2.9	160.81	0	6.7478	69938000	6	Q8CGB3	Q8CGB3	Uveal autoantigen with coiled-coil domains and ankyrin repeats	Uaca	Uveal autoantigen with coiled-coil domains and ankyrin repeats OS
24.739	23.8901	22.3523				3	3	3	3.2	3.2	3.2	152.01	0	5.49	48903000	3	Q8CGB6	Q8CGB6	Tensin-2	Tns2	Tensin-2 OS
29.2373	28.674	28.3682				29	29	29	30.5	30.5	30.5	170.08	0	101.49	1407600000	69	Q8CGC7	Q8CGC7	Bifunctional glutamate/proline--tRNA ligase;Glutamate--tRNA ligase;Proline--tRNA ligase	Eprs	Bifunctional glutamate/proline--tRNA ligase OS
34.5066	32.9576	34.6344				51	51	51	64.6	64.6	64.6	105.84	0	323.31	59418000000	490	Q8CGK3	Q8CGK3	Lon protease homolog, mitochondrial	Lonp1	Lon protease homolog, mitochondrial OS
24.7753	23.978	25.6135				2	2	2	3.5	3.5	3.5	77.279	0.00033944	3.3951	96574000	2	Q8CGU1	Q8CGU1	Calcium-binding and coiled-coil domain-containing protein 1	Calcoco1	Calcium-binding and coiled-coil domain-containing protein 1 OS
24.7522	23.9439	24.544				7	7	7	5.4	5.4	5.4	194.44	0	14.954	68858000	8	Q8CHG3	Q8CHG3	GRIP and coiled-coil domain-containing protein 2	Gcc2	GRIP and coiled-coil domain-containing protein 2 OS
29.1877	27.7927	27.9098				11	9	8	40.1	33.8	30.1	49.812	0	33.297	1096100000	26	Q8CHH9	Q8CHH9	Septin-8	2019-09-08	Septin-8 OS
25.5983	25.9392	24.7666				4	4	4	11.8	11.8	11.8	53.435	0	11.563	143680000	7	Q8CHK3	Q8CHK3	Lysophospholipid acyltransferase 7	Mboat7	Lysophospholipid acyltransferase 7 OS
27.5245	27.008	27.916				8	8	8	27.8	27.8	27.8	61.84	0	40.835	581260000	21	Q8CHT0	Q8CHT0	Delta-1-pyrroline-5-carboxylate dehydrogenase, mitochondrial	Aldh4a1	Delta-1-pyrroline-5-carboxylate dehydrogenase, mitochondrial OS
26.01	24.9833	24.4822				3	3	3	6.6	6.6	6.6	63.471	0	7.7265	124180000	6	Q8CHU3	Q8CHU3	Epsin-2	Epn2	Epsin-2 OS
24.957	24.0712	25.1332				4	4	4	12.4	12.4	12.4	43.814	0	9.9331	86997000	6	Q8CHZ9;B9EJ57	Q8CHZ9;B9EJ57	Transcription termination factor 1a, mitochondrial;Transcription termination factor 1b, mitochondrial	Mterf1a;Mterf1b	Transcription termination factor 1a, mitochondrial OS;Transcription termination factor 1b, mitochondrial OS
23.8428	20.9813	21.7789				3	3	3	9.3	9.3	9.3	60.786	0	4.6612	20714000	2	Q8CI11	Q8CI11	Guanine nucleotide-binding protein-like 3	Gnl3	Guanine nucleotide-binding protein-like 3 OS
22.8524	24.2733	24.015				2	2	2	7.2	7.2	7.2	50.942	0	6.4794	44802000	3	Q8CI32	Q8CI32	BAG family molecular chaperone regulator 5	Bag5	BAG family molecular chaperone regulator 5 OS
24.6437	25.3569	25.3799				2	2	2	5.2	5.2	5.2	63.299	0	12.85	112850000	4	Q8CI51	Q8CI51	PDZ and LIM domain protein 5	Pdlim5	PDZ and LIM domain protein 5 OS
21.9152	22.9181	NaN				1	1	1	2.5	2.5	2.5	54.748	0.00032992	3.0097	11881000	1	Q8CI59	Q8CI59	Metalloreductase STEAP3	Steap3	Metalloreductase STEAP3 OS
24.0015	23.6231	24.2234				3	3	3	9.1	9.1	9.1	51.842	0	6.4715	49302000	6	Q8CI78	Q8CI78	Required for meiotic nuclear division protein 1 homolog	Rmnd1	Required for meiotic nuclear division protein 1 homolog OS
27.5835	27.964	26.0232				5	5	5	27.4	27.4	27.4	39.695	0	48.268	531130000	18	Q8CI85	Q8CI85	Carbonic anhydrase 12	Ca12	Carbonic anhydrase 12 OS
23.4127	25.4296	22.5624				3	3	2	4.4	4.4	3.1	83.628	0	5.7492	62553000	7	Q8CI95	Q8CI95	Oxysterol-binding protein-related protein 11	Osbpl11	Oxysterol-binding protein-related protein 11 OS
NaN	21.7666	NaN				1	1	1	9.1	9.1	9.1	37.516	0	8.0415	3567900	1	Q8CIA5	Q8CIA5	UDP-xylose and UDP-N-acetylglucosamine transporter	Slc35b4	UDP-xylose and UDP-N-acetylglucosamine transporter OS
28.3098	26.6899	26.5679				10	10	10	26.5	26.5	26.5	77.8	0	62.388	540460000	32	Q8CIB5	Q8CIB5	Fermitin family homolog 2	Fermt2	Fermitin family homolog 2 OS
22.3373	NaN	23.0774				1	1	1	11.7	11.7	11.7	13.188	0.00064746	2.804	14150000	1	Q8CIB6	Q8CIB6	Transmembrane protein 230	Tmem230	Transmembrane protein 230 OS
23.895	22.4416	22.998				1	1	1	6.4	6.4	6.4	44.337	0	7.3866	29673000	4	Q8CIC2	Q8CIC2	Nucleoporin-like protein 2	Nupl2	Nucleoporin-like protein 2 OS
23.5236	21.6865	NaN				2	2	2	2.3	2.3	2.3	138.43	0.0015562	2.2631	15434000	3	Q8CIE6	Q8CIE6	Coatomer subunit alpha;Xenin;Proxenin	Copa	Coatomer subunit alpha OS
25.1158	24.3734	NaN				3	3	3	11.9	11.9	11.9	58.154	0	10.143	58093000	6	Q8CIF4	Q8CIF4	Biotinidase	Btd	Biotinidase OS
24.1975	23.4198	NaN				2	2	2	3.1	3.1	3.1	94.5	0.00033546	3.2517	30459000	2	Q8CIF6	Q8CIF6	SID1 transmembrane family member 2	Sidt2	SID1 transmembrane family member 2 OS
25.2632	22.8299	NaN				3	3	3	12.2	12.2	12.2	72.679	0	9.6812	47726000	5	Q8CIG8	Q8CIG8	Protein arginine N-methyltransferase 5	Prmt5	Protein arginine N-methyltransferase 5 OS
28.5794	27.9426	28.7055				11	11	11	33.8	33.8	33.8	58.575	0	102.74	1096800000	45	Q8CIM3	Q8CIM3	D-2-hydroxyglutarate dehydrogenase, mitochondrial	D2hgdh	D-2-hydroxyglutarate dehydrogenase, mitochondrial OS
NaN	22.8955	NaN				1	1	1	1.7	1.7	1.7	63.56	0.00095541	2.5433	7802500	1	Q8CIV2	Q8CIV2	Membralin	Tmem259	Membralin OS
27.223	27.3252	28.093				15	15	15	33.7	33.7	33.7	76.992	0	103.89	611100000	37	Q8CIW5	Q8CIW5	Twinkle protein, mitochondrial	Peo1	Twinkle protein, mitochondrial OS
23.0811	21.4768	21.5919				1	1	1	2.5	2.5	2.5	82.833	0.00064704	2.7964	14953000	1	Q8CIW6	Q8CIW6	Solute carrier family 26 member 6	Slc26a6	Solute carrier family 26 member 6 OS
26.6064	25.8406	26.0765				6	6	6	4.1	4.1	4.1	226.94	0	18.707	233030000	8	Q8CJ40	Q8CJ40	Rootletin	Crocc	Rootletin OS
23.2539	21.4142	21.7735				3	3	3	8.1	8.1	8.1	68.489	0	5.5018	16383000	4	Q8CJ53	Q8CJ53	Cdc42-interacting protein 4	Trip10	Cdc42-interacting protein 4 OS
21.9537	NaN	NaN				2	2	2	5.7	5.7	5.7	48.103	0.00033818	3.3401	4061700	2	Q8CJ96	Q8CJ96	Ras association domain-containing protein 8	Rassf8	Ras association domain-containing protein 8 OS
22.6822	NaN	NaN				2	2	2	2	2	2	231.37	0.00033807	3.34	6729900	2	Q8CJH3	Q8CJH3	Plexin-B1	Plxnb1	Plexin-B1 OS
30.5755	29.3698	29.9901				15	15	15	53.9	53.9	53.9	38.961	0	74.179	3360300000	47	Q8JZM0	Q8JZM0	Dimethyladenosine transferase 1, mitochondrial	Tfb1m	Dimethyladenosine transferase 1, mitochondrial OS
23.1775	24.1726	23.0487				2	2	2	8.1	8.1	8.1	60.576	0.0018576	2.2076	37074000	2	Q8JZM7	Q8JZM7	Parafibromin	Cdc73	Parafibromin OS
32.593	31.8823	32.5705				27	27	27	56.6	56.6	56.6	68.721	0	185.78	16815000000	177	Q8JZN5	Q8JZN5	Acyl-CoA dehydrogenase family member 9, mitochondrial	Acad9	Acyl-CoA dehydrogenase family member 9, mitochondrial OS
29.6453	29.2527	30.1128				17	16	16	42.3	40.5	40.5	69.07	0	88.03	2640500000	53	Q8JZN7	Q8JZN7	Mitochondrial Rho GTPase 2	Rhot2	Mitochondrial Rho GTPase 2 OS
30.9602	30.3517	31.1248				30	30	28	40.9	40.9	38.5	89.518	0	207.44	5800700000	136	Q8JZQ2;Q8C8R3	Q8JZQ2	AFG3-like protein 2	Afg3l2	AFG3-like protein 2 OS
27.606	25.917	25.6591				11	11	11	24.9	24.9	24.9	91.369	0	45.446	320640000	19	Q8JZQ9	Q8JZQ9	Eukaryotic translation initiation factor 3 subunit B	Eif3b	Eukaryotic translation initiation factor 3 subunit B OS
29.4845	29.0899	28.9164				19	17	17	39.2	36.3	36.3	76.205	0	64.033	1829100000	59	Q8JZR0	Q8JZR0	Long-chain-fatty-acid--CoA ligase 5	Acsl5	Long-chain-fatty-acid--CoA ligase 5 OS
28.2346	27.9072	28.9473				3	3	3	27	27	27	23.952	0	10.154	1085200000	19	Q8JZS9	Q8JZS9	39S ribosomal protein L48, mitochondrial	Mrpl48	39S ribosomal protein L48, mitochondrial OS
28.1223	26.9045	28.088				4	4	4	22.7	22.7	22.7	39.136	0	29.866	703130000	17	Q8JZU0	Q8JZU0	Nucleoside diphosphate-linked moiety X motif 13	Nudt13	Nucleoside diphosphate-linked moiety X motif 13 OS
30.6788	28.9199	30.2037				8	8	8	35.4	35.4	35.4	33.931	0	20.973	3463300000	40	Q8JZU2	Q8JZU2	Tricarboxylate transport protein, mitochondrial	Slc25a1	Tricarboxylate transport protein, mitochondrial OS
27.868	26.9846	27.6456				11	11	11	30	30	30	66.856	0	27.628	587720000	30	Q8JZY4	Q8JZY4	Mitochondrial ribonuclease P protein 3	Kiaa0391	Mitochondrial ribonuclease P protein 3 OS
26.5508	26.0119	24.613				5	5	5	5	5	5	166.58	0	20.631	191630000	10	Q8JZZ7	Q8JZZ7	Latrophilin-2	Lphn2	Adhesion G protein-coupled receptor L2 OS
30.2408	28.1541	29.8644				28	28	28	45.7	45.7	45.7	101.59	0	146.03	2544900000	67	Q8K009;Q8R0Y6	Q8K009	Mitochondrial 10-formyltetrahydrofolate dehydrogenase	Aldh1l2	Mitochondrial 10-formyltetrahydrofolate dehydrogenase OS
NaN	NaN	NaN				1	1	1	2.6	2.6	2.6	69.885	0.0018507	2.1752	0	1	Q8K012	Q8K012	Formin-binding protein 1-like	Fnbp1l	Formin-binding protein 1-like OS
29.0671	28.5133	29.47				10	10	10	46.4	46.4	46.4	40.141	0	51.764	1689200000	32	Q8K013	Q8K013	GTP-binding protein 10	Gtpbp10	GTP-binding protein 10 OS
24.6655	21.5151	23.7924				3	3	3	13.9	13.9	13.9	38.028	0	9.0644	44136000	3	Q8K021	Q8K021	Secretory carrier-associated membrane protein 1	Scamp1	Secretory carrier-associated membrane protein 1 OS
27.8004	26.5431	25.7256				1	1	1	3.4	3.4	3.4	61.062	0	54.16	387020000	7	Q8K0B2	Q8K0B2	Probable lysosomal cobalamin transporter	Lmbrd1	Probable lysosomal cobalamin transporter OS
26.1917	28.2462	27.2943				14	14	14	40.6	40.6	40.6	56.775	0	78.604	559610000	40	Q8K0C4	Q8K0C4	Lanosterol 14-alpha demethylase	Cyp51a1	Lanosterol 14-alpha demethylase OS
31.3968	31.8443	32.2558				34	34	34	53.5	53.5	53.5	83.549	0	178.47	11811000000	172	Q8K0D5	Q8K0D5	Elongation factor G, mitochondrial	Gfm1	Elongation factor G, mitochondrial OS
30.3246	30.0009	30.6898				10	10	10	50.3	50.3	50.3	32.314	0	82.45	4151100000	65	Q8K0Z7	Q8K0Z7	Translational activator of cytochrome c oxidase 1	Taco1	Translational activator of cytochrome c oxidase 1 OS
NaN	NaN	NaN				1	1	1	6.1	6.1	6.1	53.872	0	7.9887	0	1	Q8K124	Q8K124	Pleckstrin homology domain-containing family O member 2	Plekho2	Pleckstrin homology domain-containing family O member 2 OS
23.8237	22.3485	25.1912				3	3	3	10.8	10.8	10.8	52.457	0	7.4312	58497000	5	Q8K126	Q8K126	Peptide chain release factor 1, mitochondrial	Mtrf1	Peptide chain release factor 1, mitochondrial OS
[truncated: 1,353 more rows]
