# Supplementary material for: Mitochondria-adaptor TRAK1 promotes kinesin-1 driven transport in crowded environments
Source: Nat Commun. 2020 Jun 19;11:3123. doi: 10.1038/s41467-020-16972-5 (PMC7305210; doi:10.1038/s41467-020-16972-5)
Supplement: Supplementary file 6 — Source Data [file 41467_2020_16972_MOESM6_ESM.xlsx]

## Sheet: Figure 1a
		Walk detected in GFP channel	Walk detected in mCherry channel	Walk detected to colocalize in GFP and mCherry channel	Microtubule length [mm]	length movie [s]
Data 1	KIF5B-GFP	27	0	0	0.5022	29.25
Data 2	KIF5B-GFP	33	0	0	0.719064	29.5
Data 3	KIF5B-GFP	19	0	0	0.548784	29
Data 4	KIF5B-GFP	8	0	0	0.421488	29.25
Data 1	KIF5B-GFP + mCherry-TRAK1	246	7	17	1.24128	29.5
Data 2	KIF5B-GFP + mCherry-TRAK1	117	6	29	0.955656	29.75
Data 3	KIF5B-GFP + mCherry-TRAK1	32	2	11	0.693288	28.5
Data 4	KIF5B-GFP + mCherry-TRAK1	54	6	20	0.91332	29.75
Dataset 1	KIF5B-GFP + mCherry-TRAK1∆	20	1	10	0.30888	30
Dataset 2	KIF5B-GFP + mCherry-TRAK1∆	23	1	1	0.287064	29.75
Dataset 3	KIF5B-GFP + mCherry-TRAK1∆	48	3	10	0.477	29
Dataset 4	KIF5B-GFP + mCherry-TRAK1∆	62	0	1	0.665208	29

## Sheet: Figure 2a
KIF5B-GFP + mCherry-TRAK1	KIF5B-GFP + mCherry-TRAK1 censored (1 = yes)	KIF5B-GFP + mCherry-TRAK1∆	KIF5B-GFP + mCherry-TRAK1∆ censored (1 = yes)
16203.3	1	375.912	0
1624.33	1	3475.05	1
8317.54	1	2170.52	1
2418.48	0	936.609	1
3289.13	0	2945.9	1
4221.65	0	3594.83	1
1976.39	0	1385.84	0
9558.14	1	1265.99	1
1364.05	1	1968.67	1
7783.44	0	4647.09	1
7271.74	1	375.912	0
2424.68	1	2676.8	1
9739.41	1	1520.48	0
5998.68	1	1253.03	0
5354.44	1	2858.39	0
1421.08	1	717.88	1
10950.9	1	891.184	1
2993.98	1	1565.98	0
6912.21	1	1457.56	1
11507.3	0	2358.05	0
2130.03	1	1057.55	1
5901.46	1	332.51	1
2516.21	0	410.029	0
7249.53	1	2196.3	1
3943.19	0	2313.86	1
2588.38	1	766.471	1
3491.35	1	1454.46	1
15346.6	1	1161.75	1
5995.64	1	601.183	1
10937.5	0	347.533	1
4376.65	0	1719.44	1
2845.52	0	1550.25	1
1288.35	0	5036.88	1
5890.43	1	922.658	1
1985.47	1	1285.23	1
1651.98	1	2638.07	1
654.148	1	5577.06	1
4350.58	1	1294.76	1
6639.66	1	4132.74	1
1726.68	1	1539.07	1
1515.61	0	1381.79	1
2627.68	0	1906.37	1
6452.75	1	5216.89	1
6711.45	1	2859.79	1
1708.24	0	4954.4	1
6171.63	1	1657.05	1
4348.99	1	3479.82	0
11099.5	1	1858.32	1
1928.41	0	757.039	0
1511.08	1	611.685	1
1974.76	1	6435.32	1
15564.2	0	3372.79	1
1341.39	1	800.143	1
3035.46	1	940.898	1
2667.01	1	9655.44	1
5393.7	1	3067.2	1
3395.05	0	2820.47	1
3532.76	0	2160.35	1
1749.38	1	952.448	1
7016.53	1	4528.86	0
1188.77	1	2422.94	1
6588.01	1	3596.28	1
12401	1	2790.91	0
10758.7	0	3880.73	0
4436.74	1	1045.95	1
4112.25	1	3885.69	1
8105.12	0	2136.38	1
801.754	1	5949.79	1
5533.71	0	779.394	1
5818.83	1	690.921	1
3545.19	1	4320.55	1
4568.27	0	4128.85	0
1852.66	1	504.103	1
2341.55	1	1462.65	1
7565.15	1	1316.87	1
8436.86	1	3517.49	1
4228.95	0	3109.06	1
4999.88	1	1692.47	1
19629.4	1	724.287	0
6246.31	1	482.669	0
1875.56	0	1614.82	1
5715.22	1	1833.42	1
3756.27	1	692.073	1
2512.84	0	931.112	0
1175.4	0	871.352	1
2230.87	0	1657.36	1
8135.13	0	908.876	0
863.983	0	2151.66	0
3231.13	1	821.662	0
883.634	0	4293.84	0
2092.65	1	2092.7	0
4525.11	0	4729.04	1
1435.67	1	2323.91	0
2163.74	1	992.936	0
1805.99	0	1811.23	0
1309.01	0	984.592	1
735.959	1	1927.19	0
2299.77	1	818.793	0
1107.19	0	978.203	0
7321.66	1	3971.59	1
1742.47	0	787.378	0
1487.7	0	2133.77	0
599.998	1	917.032	1
688.137	1	1708.39	1
461.824	1	2464.13	1
2202.76	1	5192.21	1
1486.14	1	3965.16	0
758.188	0	5633.94	1
16613.7	1	456.573	1
770.135	0	1532.03	1
3904.58	1	4790.73	1
2286.85	0	559.07	0
2907.29	1	605.768	0
961.66	1	7988.13	1
2053.73	1	714.054	0
3239.3	1	2877.74	0
4187.77	1	1821.82	1
806.323	0	3710.72	1
2827.74	0	1945.12	1
1342.47	0	5391.54	1
2275.42	1	2684.34	1
3163	1	1594.36	1
1139.08	1	4603.39	1
3283.91	1	3769.9	1
4244.89	1	1574.01	1
1193.22	1	647.971	0
2764.04	0	3057.81	0
2293.56	1	2592.29	0
2763.49	1	2118.72	0
2407.37	1	1170.1	1
12062.3	1	901.646	1
969.398	1	4099.02	1
736.274	0	5263.19	0
3043.02	1	524.925	1
1134.98	1	13120.8	1
4387.52	1	704.297	0
1396.05	1	3635.2	1
2517.6	0	1408.68	1
1194.91	0	2132.59	0
4233.48	1	2088.47	1
1625.73	1	2026.06	1
1537.59	1	4014.14	1
745.793	0	1482.78	0
3095.35	1	3473.73	0
2553.31	1	3214.41	0
2939.92	1	786.363	0
3759.9	0	702.603	0
1734.54	0	5515.51	1
638.777	1	653.076	1
2577.92	0	364.679	0
3339.05	1	2877.46	1
604	1	2027.93	1
972.163	1	1508.73	1
6172.58	1	1658.54	1
2494.73	1	2577.41	1
4048.11	1	3087.38	1
873.423	0	5089.61	1
479.671	0	785.263	1
1339.45	1	764.157	1
1227.88	1	1771.83	0
565.429	0	906.797	0
5739.74	1	2022.54	1
709.499	1	2102.46	1
1848.59	1	889.988	0
2333.46	0	2513.32	1
1251.58	1	5123.57	1
370.578	0	651.712	1
1355.33	1	4825.74	1
523.89	0	2750.69	1
1790.49	1	801.1	1
1043.37	0	1964.7	1
1119.7	0	3344.5	0
1924.93	1	4822.39	0
748.286	0	5299.94	0
695.681	1	2672	1
1136.73	0	2770.84	1
3848.35	0	1390.67	1
615.111	0	731.07	0
1545.47	0	865.707	0
4516.99	1	6057.34	1
4110.66	1	551.454	0
2505.45	1	855.543	0
16133.3	1	3013.1	1
1517.67	1	937.505	0
3711.7	1	704.429	0
1237.43	0	507.375	1
1633.4	0	898.043	0
3656.05	1	1117.65	1
4180.55	1	1235.21	1
		776.003	0
		2008.51	0
		2081.61	1
		8311.68	1
		1767.45	0
		2915.53	1
		3746.41	1
		1552.31	1
		1107.26	1
		2602.97	0
		6219.29	1
		3488.96	0
		726.722	0
		2458.06	1
		4511.41	0
		787.444	0
		1147.92	1
		1334.84	0
		1046.05	0
		2959.54	0
		762.026	1
		1271.81	0
		288.532	0
		1068.92	0
		2371.99	0
		4202.73	1
		1119.96	0
		879.198	0
		1882.32	1
		1028.9	0
		1191.82	1
		776.099	1
		690.971	0
		761.08	0
		3066.72	1
		7692.21	0
		571.168	1
		1759.22	1
		2703.52	1
		673.238	1
		854.284	1
		1894.86	1
		2945.42	1
		1063.05	1
		1413.91	0
		671.666	1
		801.868	0
		2831.1	1
		2250.64	0
		1744.58	1
		514.777	0
		65.8507	1
		3269.77	1
		5084.07	1
		1665.27	0
		869.939	0
		1311.8	0
		630.268	1
		914.368	0
		1561.42	0
		1123.28	0
		1759.91	1
		2622.09	0
		1675.74	0
		6335.33	1
		5494.98	0
		2705.58	1
		610.646	1
		2322.8	1
		2240.58	0
		470.411	1
		1079	0
		508.059	1
		611.326	0
		4125.94	0
		1112.71	0
		1516.18	0
		515.893	0
		1711.78	0
		2369.43	0
		3463.83	0
		471.231	1
		775.459	1
		6689.09	0
		1300.15	0
		590.489	0
		808.403	0
		1121.03	0
		2735.19	1
		1409.31	0
		1120.25	0
		1127.41	1
		619.415	1

## Sheet: Figure 2b
KIF5B-GFP + mCherry-TRAK1	KIF5B-GFP + mCherry-TRAK1 censored (1 = yes)	KIF5B-GFP + mCherry-TRAK1∆	KIF5B-GFP + mCherry-TRAK1∆ censored (1 = yes)
20.5	1	0.42	0
36.08	1	3.99	1
9.43	1	2.1	1
2.46	0	0.84	1
3.69	0	5.04	1
5.74	0	10.5	1
2.46	0	2.1	0
10.66	1	0.84	1
1.23	1	2.52	1
8.61	0	3.57	1
8.2	1	0.42	0
2.87	1	2.31	1
13.53	1	0.84	0
6.97	1	1.05	0
6.56	1	2.94	0
2.05	1	0.42	1
15.99	1	0.629999	1
2.87	1	1.05	0
6.97	1	0.84	1
14.35	0	2.52	0
2.05	1	1.47	1
7.38	1	0.42	1
2.87	0	0.629999	0
8.2	1	1.26	1
3.69	0	1.26	1
2.46	1	0.42	1
10.66	1	0.84	1
18.04	1	0.84	1
9.43	1	0.63	1
15.58	0	0.42	1
4.92	0	1.05	1
4.92	0	0.84	1
1.23	0	3.15	1
8.2	1	0.84	1
2.05	1	1.05	1
1.64	1	1.68	1
0.82	1	13.44	1
5.33	1	1.05	1
10.25	1	3.78	1
7.38	1	0.84	1
1.64	0	0.84	1
2.87	0	1.68	1
7.38	1	18.06	1
38.95	1	6.3	1
2.05	0	6.3	1
8.61	1	0.84	1
7.79	1	2.94	0
29.52	1	1.2	1
4.92	0	0.2	0
1.64	1	0.200001	1
2.05	1	10.71	1
24.19	0	1.89	1
2.05	1	0.63	1
3.69	1	0.42	1
2.87	1	7.77	1
5.74	1	2.1	1
9.43	0	2.73	1
4.1	0	1.26	1
6.15	1	1.05	1
6.97	1	9.87	0
1.23	1	3.36	1
7.38	1	2.73	1
25.01	1	2.1	0
19.27	0	4.2	0
11.48	1	3.36	1
5.33	1	5.25	1
13.12	0	1.47	1
0.82	1	8.61	1
6.15	0	0.629999	1
11.89	1	0.629999	1
6.97	1	2.73	1
10.66	0	2.52	0
2.05	1	0.42	1
9.84	1	1.26	1
11.89	1	1.26	1
28.29	1	6.3	1
11.48	0	1.89	1
17.63	1	1.05	1
25.01	1	0.42	0
16.81	1	0.84	0
32.39	0	0.84	1
13.12	1	1.47	1
4.51	1	0.42	1
2.87	0	0.42	0
1.23	0	0.42	1
1.68	0	0.84	1
7.14	0	2.46	0
0.84	0	4.1	0
1.89	1	3.28	0
0.63	0	15.58	0
1.47	1	3.69	0
6.51	0	7.79	1
7.56	1	3.28	0
2.94	1	2.46	0
1.47	0	4.92	0
1.05	0	1.23	1
0.84	1	10.66	0
23.1	1	4.51	0
2.31	0	5.33	0
8.19	1	5.74	1
1.26	0	1.64	0
1.89	0	2.05	0
0.42	1	1.23	1
1.47	1	2.05	1
1.05	1	2.87	1
2.1	1	5.33	1
1.26	1	6.97	0
0.84	0	6.56	1
18.06	1	0.82	1
1.68	0	2.05	1
6.51	1	7.38	1
2.31	0	1.64	0
2.31	1	3.69	0
29.5	1	9.43	1
29.5	1	3.69	0
5.75	1	3.69	0
4	1	3.28	1
0.5	0	15.17	1
5.25	0	2.46	1
4.5	0	7.79	1
2.25	1	2.46	1
11.25	1	4.92	1
1	1	8.61	1
6.5	1	4.92	1
4.75	1	2.05	1
4.25	1	0.82	0
8.25	0	2.87	0
16.75	1	4.1	0
4.25	1	2.46	0
11.5	1	2.05	1
29	1	2.05	1
9.5	1	15.17	1
0.75	0	9.43	0
7.5	1	5.74	1
11.5	1	16.81	1
4.5	1	1.64	0
10	1	4.51	1
5.25	0	1.64	1
0.75	0	2.46	0
6.75	1	3.69	1
5.75	1	2.87	1
4.75	1	6.97	1
0.5	0	1.23	0
5.75	1	4.92	0
2.25	1	4.92	0
5.25	1	0.82	0
3.25	0	1.23	0
1.75	0	7.38	1
2.75	1	0.82	1
6	0	0.82	0
3.5	1	4.1	1
1.5	1	2.87	1
2	1	3.69	1
8.25	1	5.33	1
4	1	3.28	1
28.75	1	4.92	1
0.75	0	11.07	1
0.5	0	0.82	1
26.5	1	3.28	1
3	1	5.74	0
6.25	0	1.23	0
16.25	1	2.05	1
6.75	1	2.87	1
6.75	1	0.820001	0
5.25	0	5.33	1
12	1	11.07	1
0.5	0	0.82	1
2.25	1	6.56	1
1.75	0	4.51	1
5.75	1	2.46	1
1.25	0	6.15	1
1.25	0	4.92	0
4.75	1	9.84	0
0.5	0	9.02	0
0.5	1	2.87	1
1.5	0	3.69	1
4.25	0	2.05	1
0.5	0	2.87	0
1.75	0	1.23	0
24	1	7.38	1
8.25	1	1.23	0
2	1	3.69	0
18.5	1	3.69	1
3.5	1	2.46	0
3	1	0.82	0
0.75	0	1.23	1
5.5	0	0.82	0
9.25	1	1.23	1
4.25	1	2.87	1
		0.82	0
		2.46	0
		2.87	1
		11.48	1
		1.25	0
		3	1
		13	1
		1	1
		0.75	1
		1.75	0
		5.75	1
		2.5	0
		0.5	0
		2.75	1
		12.75	0
		0.5	0
		0.75	1
		1	0
		0.75	0
		2.5	0
		0.5	1
		1	0
		0.5	0
		0.75	0
		2.5	0
		8.75	1
		7.75	0
		1.75	0
		1.5	1
		0.75	0
		0.75	1
		0.75	1
		0.5	0
		0.75	0
		6.5	1
		11.75	0
		1.75	1
		2.75	1
		4	1
		1	1
		0.5	1
		1.25	1
		5.25	1
		1.25	1
		1.25	0
		0.5	1
		0.5	0
		3.25	1
		6	0
		1.25	1
		0.5	0
		0.5	1
		4.5	1
		6	1
		1.75	0
		0.75	0
		2.25	0
		1	1
		3.5	0
		1	0
		0.75	0
		13.75	1
		1.75	0
		1.5	0
		13.75	1
		6	0
		3.5	1
		0.5	1
		14.5	1
		3.5	0
		0.5	1
		0.75	0
		0.5	1
		0.5	0
		3	0
		1	0
		1	0
		0.5	0
		2.5	0
		1.75	0
		3	0
		0.5	1
		0.5	1
		8	0
		5.75	0
		0.5	0
		0.5	0
		0.75	0
		1.75	1
		1	0
		0.75	0
		1.75	1
		1.25	1

## Sheet: Figure 2c
KIF5B-GFP + mCherry-TRAK1	KIF5B-GFP + mCherry-TRAK1∆
793.115	897.973
124.383	853.071
889.365	1052.8
983.783	1180.38
895.174	666.656
784.762	366.586
806.698	716.035
899.115	1573.51
1109.76	843.623
905.074	1304.89
891.033	897.973
868.198	1240.56
740.586	1842.3
875.596	1201.03
857.706	989.658
707.49	1709.86
697.503	1416.2
1032.84	1496.3
995.915	1766.9
798.966	943.143
1034.66	732.671
815.665	799.854
885.526	660.702
887.49	1772.54
1072.78	1784.26
1053.15	1836.4
346.52	1741.78
853.521	1384.57
649.211	999.966
711.314	827.602
891.71	1405.16
581.963	1871.5
1050.91	1470.42
722.747	1289.15
968.973	1252.14
1011.42	1598.26
805.204	480.876
818.325	1263.34
662.463	1108.14
269.267	1840.68
931.044	1658.48
937.942	1136.84
884.66	359.953
250.921	552.26
860.148	828.279
717.236	1914.22
578.575	860.072
394.727	1047.4
403.304	3793.79
921.841	3065.98
965.831	619.89
652.187	1784.95
657.862	1300.42
845.081	2282.4
924.104	1187.76
934.736	1504.89
338.737	1076.85
873.301	1731.66
302.913	909.286
991.057	562.751
1005.91	720.094
896.11	1338.96
538.324	1346.66
579.264	852.116
420.441	333.01
791.295	824.641
601.612	1461.51
977.754	726.714
947.278	1264.63
536.922	1105.44
519.91	1544.22
445.353	1619.75
909.503	1452.75
308.023	1234.54
663.442	1045.68
787.289	630.372
377.287	1686.94
318.844	1623.4
795.416	1739.12
390.111	579.754
164.332	1922.78
502.926	1262.51
833.878	1676.19
890.653	2254.4
956.98	2080.6
1345.49	1976.43
1161	370.661
1031.09	525.336
1537.77	263.74
1414.91	305.292
1432.13	574.93
807.106	611.81
301.884	843.298
673.339	414.325
1242.47	389.573
1272.89	816.563
921.5	287.351
326.99	252.286
515.031	199.687
979.986	683.169
1465.96	484.453
831.157	1042.78
1431.92	746.661
531.73	836.264
477.449	864.236
1048.02	1003.14
1210.89	573.013
1038.54	867.109
941.817	558.336
519.544	748.052
695.686	670.904
1107.58	342.695
1252.63	213.623
111.111	855.898
179.75	203.994
659.829	781.89
1017.55	561.736
1613.96	258.581
738.593	791.314
414.436	695.064
1017.2	1093.34
335.915	337.089
1142.94	541.887
457.115	768.14
763.325	768.534
321.628	840.859
392.534	1082.83
170.384	608.046
700.351	864.142
280.223	589.873
494.095	442.18
163.057	305.752
985.207	563.326
441.563	104.648
215.326	795.622
1006.2	519.572
317.457	809.33
539.161	860.258
1593.62	851.27
527.553	566.636
344.402	706.843
349.027	580.663
1493.12	1112.47
547.036	707.844
1158.31	659.027
476.688	972.426
1180.49	570.889
1021.46	754.375
363.958	796.539
421.531	447.777
871.654	705.52
420.499	708.3
357.976	412.307
738.206	330.624
638.41	790.101
192.949	631.814
1165.84	470.378
985.699	957.852
167.431	246.236
411.438	324.819
286.383	742.077
414.316	997.334
204.141	755.926
325.266	1097.64
543.631	478.701
400.476	461.236
775.495	795.805
634.602	740.04
251.518	614.589
314.832	333.246
780.694	343.37
799.463	748.413
502.76	507.42
1502.56	593.976
1391.55	934.034
660.753	752.627
921.69	692.462
1230.4	274.942
901.702	702.012
363.988	821.925
619.081	455.834
1259.82	268.864
900.062	814.003
580.18	385.489
1262.85	859.171
1650.97	413.485
273.061	1095.38
644.392	913.589
1166.87	432.235
	952.068
	818.949
	743.362
	740.466
	1336.31
	983.294
	359.965
	1548.8
	1476.41
	1490.8
	1100.35
	1390.19
	1453.72
	920.701
	393.462
	1576.7
	1533.15
	1336.35
	1395.42
	1187.88
	1524.51
	1273
	577.298
	1441.81
	959.52
	506.775
	237.45
	521.77
	1177.58
	1376.81
	1724.87
	1140.88
	1382.35
	1030.11
	505.342
	737.948
	362.754
	650.22
	656.129
	674.536
	1709.43
	1638.17
	620.632
	879.647
	1219.57
	1643.2
	1603.74
	911.464
	465.673
	1406.69
	1029.6
	250.818
	756.5
	841.236
	1042.7
	1161.7
	590.468
	723.107
	296.785
	1575.19
	1505.2
	182.001
	1485.77
	1146.21
	518.181
	1098.05
	796.637
	1228.08
	220.752
	649.765
	946.671
	1439.1
	1016.13
	1226.05
	1390.31
	1114.88
	1519.42
	1034.12
	782.042
	1339.94
	1160.83
	946.867
	1551
	833.549
	321.572
	1187.09
	1616.98
	1494.93
	1485.98
	1346.13
	1495.12
	682.321
	505.426

## Sheet: Figure 2d
KIF5B∆-GFP	KIF5B∆-GFP censored (1 = yes)	KIF5B∆-GFP + mCherry-TRAK1	KIF5B∆-GFP + mCherry-TRAK1 censored (1 = yes)	KIF5B∆-GFP + mCherry-TRAK1∆	KIF5B∆-GFP + mCherry-TRAK1∆ censored (1 = yes)
630.573	1	8147.08	0	2021.92	0
3120.09	1	5685.52	1	1293.7	0
1039.33	1	4610.08	1	2438.64	1
1107.25	1	1769.25	1	764.953	0
1620.76	1	1273.28	1	499.023	0
3169.58	1	2865.76	1	2865.76	0
387.759	1	1978.1	1	1592.12	1
959.913	1	7254.21	1	6740.93	0
2524.76	1	1970.5	1	1568.1	1
662.149	1	1265.33	0	5329.77	1
995.103	1	7010.25	1	2823.58	1
1296.48	1	6834.23	0	600.619	1
2577.92	1	5131.83	1	1111.99	0
2956.8	1	7804.11	1	1792.92	0
1814.63	1	868.441	0	1353.32	1
1655.31	1	3162.66	1	2157.21	0
270.595	0	1700.71	1	1945.85	0
880.356	0	4895.3	1	658.971	0
1434.44	1	2858.78	0	3363.63	0
2906.65	1	1089.96	0	11690.9	1
1666.41	0	1677.44	1	1758.86	0
1282.25	0	1624.21	0	3284.17	1
1073.94	0	6276.21	1	2002.75	0
631.68	0	1115.65	1	775.89	0
4305.54	1	3588.51	0	1477.58	0
734.093	0	8135.66	0	1101.44	0
3217.35	1	3543.03	0	1305.42	0
3700.18	0	3597.17	1	1494.18	0
1372.4	0	3895.82	1	8116.72	1
1677.79	0	2583.61	1	4297.88	1
984.771	1	2043.43	1	9476.38	0
1433.22	1	1242.09	1	3642.43	0
1584.53	1	2559.19	0	1432.38	0
492.877	0	1774.91	0	6339.24	0
1642.81	1	2394.75	0	6197.32	0
605.091	0	14973.3	1	2191.2	1
2390.72	1	1811.66	1	2087.84	0
429.346	1	16332.5	1	912.677	0
995.648	1	2577.2	0	868.364	0
2757.34	0	1476.36	0	1570.01	0
1541.73	0	1213.48	0	1316.91	0
2746.07	1	1095.29	1	1071.88	0
1888.36	1	6683.68	1	551.342	0
324.678	1	2030.77	0	2770.11	0
1043.61	1	6969.61	1	1332	1
1166.2	0	689.894	0	2274.47	1
4753.45	1	669.949	0	367.102	0
567.509	0	1419.18	0	442.865	0
739.831	0	1156.73	1	6890.74	1
1066.58	0	1559.1	0	3776.9	0
1532.94	1	1238.41	0	2223.14	0
257.339	0	1099.8	0	6091.19	1
1387.71	0	9429.49	0	4336.97	0
972.81	0	969.339	0	3365.22	1
500.75	0	10407	0	15437	1
928.889	1	8658.85	1	3838.01	0
1493.84	0	6017.81	0	4349	1
1087.78	0	2037.94	1	2787.09	1
354.524	0	11878.9	1	1318.85	0
4114.65	1	2916.77	1	1877.18	0
1597.58	0	10977.5	1	1814.92	0
657.336	1	3260.33	1	2113.07	1
620.239	0	18352.3	0	1169.62	0
3482.67	0	2475.98	1	1986.96	0
1327.15	1	6625.94	1	1711.65	0
671.776	1	4447.94	1	1740.1	1
644.877	0	6636.79	1	2164.97	0
1353.35	0	2008.85	0	2128.45	1
1275.21	0	4637.86	1	724.699	1
1115.07	0	2256	0	3542.83	1
1833.26	1	985.68	1	2076.41	0
2369.72	0	1097.94	0	5916.58	1
373.67	0	3476.77	0	1063.83	0
470.567	1	697.663	0	839.344	0
805.515	1	2697.64	1	2517.45	0
742.319	0	14529.5	0	2827	0
739.008	0	2899.41	0	1353.73	0
904.776	0	4060.86	1	3589.8	0
1089.98	1	2879.28	1	1170.46	0
501.809	1	3210.5	0	4242.04	0
595.978	0	9501.51	1	1181.82	0
1135.69	0	5860.59	1	409.559	1
2899.18	0	1049.02	0
1330.81	1	6580.96	1
526.784	1	1409.4	0
3270.86	0	5471.02	1
297.426	0	1733.81	0
2651.15	0	3704.1	1
2025.04	1	2781.65	0
871.64	1	5520.38	0
2277.8	1	4821.67	0
1943.06	0	6035.77	1
519.839	0	2871.17	0
2663.43	0	3919.94	1
1503.8	1	543.833	0
2867.16	1	10646.4	1
2084.53	1	3068.2	1
2343.4	1	2190.74	1
1533.24	0	1062.14	0
462.75	1	2443.31	1
2331.59	0	615.809	1
1430.84	0	6139.72	1
581.498	1	972.81	0
743.507	0	5769.45	0
1789.64	0	4146.58	1
728.631	0	9477.38	0
627.366	0	734.673	1
4161.57	0	3550.52	0
471.248	0	7645.57	0
2372.9	0	743.367	0
455.261	1	1911.39	1
5059.76	1	6176	1
914.093	0	7829.27	0
1096.1	1	2916.7	0
448.9	0	3702.08	1
841.652	1	3192.47	0
1836.39	1	2197.43	1
3635.55	0	4478.71	0
2059.59	0	5896.76	1
1708.23	0	1113.46	0
1545.11	0	3434.72	1
1061.9	0	3621.92	1
2677.86	1	13828.5	1
331.483	1	3055.16	0
3586.95	1	1198.35	0
316.463	0	4375.09	1
352.613	0	3536.74	0
644.003	0	2708.39	1
1919.19	0	1685.09	1
1040.86	1	8343.34	1
1167.84	0	1012.48	0
5932.64	1	6624.28	1
1447.35	0	1407.89	1
2569.85	0	2335.32	0
9926.88	0	7623.26	1
722.432	0	1077.47	0
401.034	0	2813.43	0
532.91	1	2846.82	0
600.55	1	2955.42	1
481.204	0	453.509	0
486.002	0	2884.01	0
1473.32	0	1891.66	0
1491.2	1	919.316	1
2643.93	0	641.438	0
926.592	1	1621.15	0
974.512	0	6582.7	1
445.715	1	1655.81	0
1014.99	1	6802.87	0
1521.31	0	1766.04	1
1354.5	1	4996.49	0
5752.46	0	2547.19	1
389.999	0	4245.48	0
3297.2	0	1414.25	1
1469.72	1	6029.18	0
3201.29	0	5989.9	0
589.18	0	3886.74	1
369.988	0	2475.13	1
764.903	0	5704.03	0
358.583	0	6759.6	1
350.522	0	9193	0
1758.74	1	593.168	0
2064.76	0	1443.39	0
582.448	0	3802.95	1
8415.94	1	6866.87	0
1080.28	1	712.025	0
1646.03	0	1491.29	1
890.741	0	614.171	0
1437.01	1	2123.05	1
4736.18	1	874.868	1
1527.16	0	1945.92	0
564.307	0	1926.66	0
477.147	0	1622.96	1
1347.42	0	986.974	0
2411.2	0	4636.57	1
1677.08	1	1323.09	1
748.607	0	2443.61	1
642.84	0	717.722	1
5259.88	0	252.532	1
811.596	1	9053.22	1
807.885	0	3065.81	1
652.342	1	2166.86	0
960.978	0	3332.29	1
1434.43	0	6984.13	1
3626.62	1	12.3846	0
770.739	0	1685.5	0
948.609	1	3779.97	0
616.19	0	1050.84	1
1116.31	0	2201.43	1
591.019	1	2039.86	1
367.719	0	2950.17	1
446.376	0	1138.43	0
1973.32	1	1829.41	1
1150.25	1	857.67	1
1084.63	0	1516.01	1
1511.93	1	2556.7	1
412.136	1	365.212	0
2130.84	0	914.029	0
1949.67	1	1208.86	0
729.574	1	944.352	1
974.243	0	360.003	1
2306.44	0	997.872	1
1930.96	0	1539.14	0
836.039	0	999.47	1
1720.07	0	2883.82	0
3467.95	0	4682.68	0
3042.8	0	8654.12	1
569.871	1	2403.34	0
656.33	0	1236.12	1
778.259	0	3848.58	0
927.94	0	1191.78	0
942.349	1	6606.27	0
2010.16	0	1464	0
904.554	0	6910.34	1
1614.1	0	3443.96	1
4156.04	0	8904.8	1
316.64	1	4621.67	1
2582.07	0	2546.38	1
1754.39	0	1133.62	1
728.612	1	1764.64	1
1506.53	0	1538.77	0
1175.49	0	1398.96	0
1380.22	0	1442.23	0
1108.83	0
814.473	0
463.067	0
971.841	0
2084.36	1
1704.11	0
375.731	0
1201.35	0
1786.61	0
383.439	0
1158.37	0
333.662	0
989.784	1
751.151	1
592.018	0
340.364	0
849.531	1
513.612	0
591.199	0
370.085	0
380.553	0
1353.02	0
964.057	0
520.6	0
848.134	0
9967.16	1
645.469	1
3059.12	1
1445.31	1
399.679	1
1101.84	1
1435.6	0
3057.25	0
885.52	0
1523.85	0
1201.69	0
540.534	0
1701.2	0
1352.54	0
761.339	0
2971.99	1
3262.06	0
465.919	0
2244.05	0
1120.87	0
3593.82	0
1167.61	0
858.689	1
885.521	0
992.674	0
5801.18	1
671.756	0
790.045	0
629.101	0
925.798	1
1202.62	0
1149.57	0
694.283	0
1019.03	1
2843.85	0
6075.83	0
2363.08	0
635.471	0
874.209	0
362.734	0
1545.12	0
1430.5	1
422.434	1
1453.29	0
396.293	0
364.655	1
2562.38	0
2136.96	0
2910.23	0
1817.59	0
361.908	0
3712.79	1
460.976	0
1062.77	0
2812.29	0
1528.7	1
942.157	0
495.109	0
766.695	0
1590.11	0
9954.21	0
10047	0
3143.26	0
1165.96	0
438.027	0
3284.65	0
1275.11	1
3125.45	0
1875.72	1
638.752	0
443.043	0
2324.03	0
986.79	0
6499.99	1
767.041	0
1789.32	0
11670.9	1
445.104	0
3235.74	0
609.263	0
394.854	0
1429.89	0
1034.08	0
1525.94	0
2555.97	1
1267.94	0
1794.24	0
1686.89	1
782.262	1
1133.46	0
2284.95	1
2203	0
824.018	0
3892.22	0
431.701	0
1364.51	0
1319.63	0
4092.92	0
2356.64	0
620.213	1
1025.9	0
2904.91	0
789.388	0
1280.54	0
1060.09	1
1837.04	1
3784.71	0
618.923	0
915.729	0
2538.93	1
1936.74	1
2351.44	0
1387.59	0
3622.29	0
2183.72	0
526.581	0
672.311	0
440.601	0
4109.13	0
4882.44	1
3869.06	1
1493.09	1
432.225	0
1521.06	0
1026.93	0
675.439	0
493.387	1
1231.68	0
924.657	0
472.014	1
556.107	0
5420.15	0
602.021	0
4826.84	0
983.929	0
662.872	0
1431.2	1
1417.01	1
1003.15	0
2528.63	0
1324.06	0
2232.15	0
1200.59	1
2050.68	1
458.212	0
2460.82	0
2193.51	0
566.438	0
637.293	0
3228.6	0
4141.78	0
712.764	0
2908.16	1
802.881	1
1141.27	0
2034.13	0
871.76	0
1446.67	0
1068.97	0
382.983	0
669.321	0
3405.12	0
412.731	0
1741.36	0
9303.67	1
835.723	0
1386.26	0
786.329	0
2654.43	0
1168.79	1
494.426	0
563.248	0
617.081	0
5260.08	0
5271	0
1963.2	0
1629.57	1
1039.66	0
1498.93	0
681.074	0
1607.19	0
2365.7	1
5212.73	0
559.72	0
3978.6	0
2579.99	0
1053.15	1
929.924	1
118.353	0
402.481	0
4552.94	0
1519.28	0
4092.31	0
1670.41	1
805.096	0
493.857	0
2057.33	0
1340.27	0
1626.83	1
1719.83	0
1789.36	0
2251.57	0
6239.95	0
913.872	0
1415.95	0
611.958	0
1150.21	0
5600.75	0
1446.75	1
2196.93	0
1912.11	0
807.753	0
1780.3	1
1751.42	0
6669.72	0
557.938	0
2307.8	0
775.448	0
1257.64	0
826.815	0
603.593	0
6448.8	1
722.025	1
3456.03	1
1915.45	0
2231.64	1
2364.69	1
758.458	0
2756.24	0
378.61	1
919.335	0
336.115	0
1144.32	0
2782.21	1
1067.42	1
2135.66	0
1006.07	1
1885.6	0
2425.59	1
796.491	0
1452.53	1
553.029	0
466.382	0
993.002	1
1391.08	1
1010.65	1
1161.81	1
454.201	1
455.304	1
447.182	1
655.397	0
1008.04	0

## Sheet: Figure 2e
KIF5B∆-GFP	KIF5B∆-GFP censored (1 = yes)	KIF5B∆-GFP + mCherry-TRAK1	KIF5B∆-GFP + mCherry-TRAK1 censored (1 = yes)	KIF5B∆-GFP + mCherry-TRAK1∆	KIF5B∆-GFP + mCherry-TRAK1∆ censored (1 = yes)
0.817975	1	14.64	0	2.21925	0
3.68089	1	9.15	1	1.2105	0
1.43146	1	7.93	1	2.8245	1
1.22696	1	1.83	1	0.605251	0
2.04494	1	10.37	1	0.4035	0
3.47639	1	2865.76	1	2865.76	0
0.408987	1	5.49	1	1.614	1
1.02247	1	35.38	1	9.88575	0
2.65842	1	3.66	1	1.41225	1
0.817975	1	1265.33	0	5.44725	1
1.02247	1	15.86	1	4.035	1
1.43146	1	13.42	0	0.60525	1
2.86291	1	23.79	1	1.41225	0
3.2719	1	15.86	1	2.0175	0
1.84044	1	6.71	0	1.41225	1
2.24943	1	12.2	1	2.0175	0
0.408987	0	1.83	1	2.0175	0
1.02247	0	7.32	1	0.605251	0
1.84044	1	10.98	0	7.06125	0
3.88538	1	1.22	0	12.105	1
1.84044	0	11.59	1	2.0175	0
1.43146	0	2.44	0	4.4385	1
1.22696	0	14.64	1	1.81575	0
0.613481	0	1.22	1	0.60525	0
5.11234	0	17.69	0	1.81575	0
0.817975	0	15.86	0	1.41225	0
3.68089	1	4.88	0	1.2105	0
4.29437	0	13.42	1	1.2105	0
1.63595	0	4.88	1	9.48225	1
2.04494	0	12.2	1	4.035	1
1.22696	0	2.44	1	8.67525	0
2.04494	1	2.44	1	3.228	0
1.84044	1	3.05	0	1.2105	0
0.613481	0	1.83	0	5.649	0
1.84044	1	2.44	0	6.0525	0
0.613481	0	31.72	1	5.649	1
6.13481	1	2.44	1	2.0175	0
0.408987	0	21.96	1	1.2105	0
1.43146	1	2.44	0	0.807	0
3.2719	0	4.27	0	1.614	0
1.63595	0	1.22	0	1.614	0
3.06741	0	1.22	1	1.614	0
2.04494	1	7.93	1	0.4035	0
0.408987	0	3.05	0	2.62275	0
1.22696	1	15.86	1	1.614	1
1.22696	0	5.49	0	2.0175	1
5.72582	1	1.22	0	0.4035	0
0.613481	0	1.83	0	0.4035	0
0.817975	0	1.83	1	7.46475	1
1.22696	0	7.32	0	3.42975	0
1.84044	1	3.66	0	2.0175	0
0.408988	0	1.22	0	5.2455	1
1.63595	0	26.84	0	4.23675	0
1.02247	0	3.05	0	3.83325	1
0.613481	0	14.03	0	16.947	1
1.02247	1	31.11	1	3.6315	0
2.04494	0	8.54	0	4.035	1
1.22696	0	2.44	1	2.421	1
0.408988	0	37.21	1	1.41225	0
4.49886	1	6.1	1	2.421	0
1.84044	0	34.16	1	1.81575	0
1.02247	1	7.32	1	1.81575	1
1.02247	0	53.07	0	1.2105	0
3.88538	0	3.05	1	1.81575	0
1.43146	1	9.15	1	1.614	0
0.817975	0	6.71	1	1.81575	1
0.613481	0	15.86	1	1.81575	0
1.43146	0	20.13	0	3.42975	1
2.04494	0	12.2	1	0.605251	1
2.04494	0	5.49	0	3.6315	1
2.04494	0	1.22	1	3.02625	0
2.65842	0	2.44	0	7.6665	1
0.408987	0	6.1	0	1.00875	0
0.613481	0	1.22	0	0.806999	0
1.02247	1	3.66	1	2.21925	0
0.817975	0	27.45	0	2.8245	0
0.817975	0	4.88	0	1.41225	0
1.02247	0	6.1	1	3.6315	0
1.02247	1	6.1	1	0.807003	0
0.613481	0	6.1	0	4.64025	0
1.02247	0	11.59	1	0.806999	0
1.43146	0	9.15	1	0.4035	1
3.2719	0	4.88	0
2.24943	1	9.76	1
0.613482	1	3.66	0
3.88538	0	8.54	1
0.408988	0	1.83	0
3.2719	0	7.93	1
2.65842	1	4.27	0
1.02247	1	32.33	0
2.65842	1	8.54	0
2.45392	0	9.15	1
0.613482	0	6.71	0
2.86291	0	9.76	1
1.84044	1	1.22	0
3.47639	1	19.52	1
2.24943	1	3.05	1
3.2719	1	3.05	1
1.84044	0	1.22	0
0.408987	1	3.66	1
2.65842	0	1.22	1
1.63595	0	11.59	1
0.613482	0	1.22	0
0.817974	0	47.58	0
1.84044	0	11.59	1
0.817974	0	43.31	0
0.613481	0	1.22	1
5.52133	0	4.88	0
0.408987	0	35.38	0
2.65842	0	1.22	0
0.408987	0	14.64	1
10.2247	1	6.71	1
1.02247	0	10.98	0
1.22696	1	4.27	0
0.613482	0	5.49	1
2.86291	0	6.71	0
3.06741	1	3.66	1
4.29437	0	17.08	0
2.24943	0	9.15	1
2.04494	0	1.21999	0
3.0674	0	4.88	1
1.22696	0	4.88	1
7.56627	1	21.96	1
0.408987	1	3.66	0
4.49886	1	2.44	0
0.408987	0	10.37	1
0.408987	0	12.81	0
0.817975	0	9.75999	1
2.04494	0	10.98	1
1.22696	1	14.64	1
1.22696	0	1.22	0
6.74829	0	9.76	1
1.84044	0	1.83	1
2.65842	0	6.10001	0
13.0876	1	9.76	1
0.817974	0	1.22	0
0.408987	0	4.27	0
0.613481	0	9.75999	0
0.613481	1	4.27	1
0.817975	0	6.1	0
0.613482	0	4.27	0
1.63595	0	8.54	0
1.84044	1	2.44	1
2.86291	0	10.37	0
1.02247	1	1.83	0
1.63595	0	11.59	1
0.408987	0	3.05	0
1.22696	1	18.3	0
2.04494	0	3.05	1
1.43146	0	12.2	0
11.2472	1	3.05	1
0.408987	0	7.32	0
3.47639	0	2.44	1
2.04494	1	9.15	0
3.47639	0	7.32	0
0.408987	0	4.88	1
0.613482	0	2.44	1
0.817976	0	7.93	0
0.408989	0	12.2	1
0.613482	0	15.25	0
1.84044	0	2.43999	0
2.04494	0	1.83	0
0.613482	0	4.88	1
9.20222	1	15.86	0
1.22696	1	1.22	0
1.84044	0	5.49	1
1.02247	0	1.22	0
2.04494	1	2.44	1
7.36177	1	2.44	1
3.68089	0	8.54	0
0.613482	0	2.43999	0
0.613482	0	2.43999	1
1.63595	0	14.03	0
3.06741	0	4.88	1
1.63595	1	15.25	1
0.817974	0	3.05	1
0.61348	0	14.64	1
5.72582	0	1.22	1
1.02247	1	14.64	1
0.817974	0	4.27	1
0.817976	1	2.44	0
1.02247	0	5.49	1
1.63595	0	13.42	1
4.49886	1	1.22	0
0.817974	0	2.44	0
1.43146	1	8.54	0
0.817974	0	1.21999	1
1.22696	0	7.93	1
0.817974	1	3.66	1
0.408987	0	4.88	1
0.408987	0	1.22	0
2.86291	0	1.83	1
3.68089	0	1.22	1
1.02247	0	3.05	1
1.63595	0	1.82999	0
0.408987	1	2.43999	0
2.45392	0	1.21999	0
2.45392	1	1.22	1
1.02247	1	1.22	1
1.22696	0	1.22	1
2.65842	0	3.05	0
2.45392	0	1.21999	1
1.22696	0	7.32	0
4.29437	0	6.71	0
5.31684	1	17.69	1
3.47639	0	3.66	0
0.613482	0	1.83	1
0.817974	0	12.2	0
1.02247	0	3.05	0
1.02247	0	9.15	0
1.22696	1	25.62	0
2.24943	0	12.2	1
1.43146	0	5.49	1
1.84044	0	17.08	1
4.49886	1	21.96	1
0.408987	1	5.49	1
3.0674	0	1.22	1
1.84044	0	3.66	1
0.817974	1	1.82999	0
3.47639	1	1.83	0
1.22696	0	3.05	0
1.63595	0
1.22696	0
1.22696	0
0.408987	0
1.43146	0
2.24943	1
2.45392	0
0.408987	0
1.22696	0
2.04494	0
0.408989	0
1.22696	0
0.61348	0
1.02247	1
1.02247	1
0.61348	1
0.408989	0
1.02247	1
0.613482	0
0.61348	1
0.408987	0
0.408987	0
1.43146	0
1.02247	0
0.613481	0
1.22696	0
10.6927	1
1.614	1
1.41225	0
1.614	0
1.41225	0
0.807	0
2.8245	1
6.8595	0
2.0175	0
1.2105	0
0.807	0
0.807	0
6.456	1
1.614	0
1.00875	1
1.2105	0
1.00875	1
4.23675	0
6.0525	0
1.614	0
1.41225	1
0.4035	1
1.41225	0
2.421	0
2.21925	0
2.8245	1
1.81575	0
4.4385	1
1.00875	0
1.41225	1
1.614	0
11.9033	0
3.02625	0
0.4035	0
3.02625	0
1.614	1
2.21925	0
1.00875	0
6.65775	0
0.807001	0
1.614	0
0.605249	0
1.41225	0
1.00875	0
2.421	1
1.81575	0
1.00875	1
1.81575	0
0.806999	0
3.6315	0
1.2105	0
2.21925	0
0.807001	1
1.00875	0
6.8595	0
1.2105	0
1.00875	1
0.807001	0
1.81575	1
1.41225	0
0.4035	0
4.035	1
1.41225	1
0.4035	1
1.00875	0
0.807001	0
0.4035	1
0.605249	0
1.00875	0
1.2105	1
1.2105	1
2.0175	1
2.21925	0
0.605251	0
3.02625	1
0.806999	1
1.00875	0
0.605247	0
1.81575	0
0.806999	0
1.2105	1
0.605251	0
2.421	0
1.41225	0
1.81575	0
5.04375	0
1.81575	0
2.62275	0
0.806999	1
4.23675	0
4.035	0
0.806999	0
0.403503	0
1.614	0
2.21925	0
1.41225	0
1.00875	0
1.41225	1
1.81575	0
0.807003	0
1.614	1
1.614	0
2.21925	0
6.25425	0
1.614	0
3.228	1
3.02625	0
1.00875	0
1.00875	0
2.8245	0
1.00875	1
2.21925	0
0.4035	0
1.2105	0
1.00875	0
0.4035	0
0.60525	0
1.00875	0
3.228	1
4.64025	1
2.21925	1
4.23675	1
0.807	1
3.02625	1
20.7803	1
16.7453	1
0.60525	1
2.0175	1
4.035	0
1.41225	0
1.41225	0
0.807	0
2.421	0
0.60525	0
4.23675	0
1.00875	0
0.807	0
0.807	0
1.00875	0
1.614	0
0.807	0
10.0875	0
2.0175	0
0.807	0
2.62275	0
0.807	0
0.4035	0
1.2105	0
2.8245	0
1.00875	0
2.421	0
1.2105	0
3.02625	0
1.614	0
5.649	0
3.42975	0
8.27175	0
11.0962	0
3.42975	1
2.62275	0
36.5168	0
1.00875	0
2.62275	0
11.7015	1
0.60525	0
0.807	1
0.403501	0
13.9207	0
1.2105	0
4.64025	0
1.614	0
6.456	1
3.02625	1
4.64025	0
1.2105	0
0.806999	0
4.64025	0
2.21925	0
2.62275	0
3.6315	0
1.2105	0
3.83325	0
12.3067	1
1.41225	0
2.21925	1
1.41225	0
1.2105	0
4.035	1
2.0175	0
1.41225	0
1.2105	1
21.5873	0
1.2105	1
4.23675	0
5.85075	1
2.421	0
1.41225	0
1.00875	0
2.421	0
1.41225	1
1.00875	0
2.62275	0
5.649	0
2.8245	0
1.00875	0
2.62275	0
2.62275	1
1.2105	0
2.421	0
5.2455	1
1.00875	1
2.421	0
3.83325	0
0.4035	0
0.806999	0
3.42975	0
1.41225	0
1.00875	0
4.4385	0
0.806999	0
5.44725	0
5.44725	0
2.0175	1
6.65775	0
1.41225	0
23.8065	0
1.2105	0
4.842	0
7.46475	0
2.8245	1
1.614	0
4.842	0
1.614	0
1.41225	0
2.21925	1
2.421	0
1.00875	1
1.81575	1
1.614	0
0.605251	0
1.41225	0
13.5173	1
0.807003	0
0.605251	0
0.807003	1
1.81575	0
0.806999	0
1.41225	0
3.83325	0
1.41225	0
7.263	0
6.0525	0
1.00875	0
1.2105	0
1.81575	0
10.0875	1
5.2455	0
0.4035	0
2.0175	0
1.2105	0
1.41225	0
2.421	1
6.456	0
1.00875	0
1.00875	1
0.605251	0
0.806999	0
1.41225	0
1.614	0
1.2105	1
1.81575	0
1.00875	0
5.85075	0
1.614	0
2.21925	1
2.21925	1
4.035	0
0.806999	0
0.605251	1
3.83325	0
1.81575	0
3.42975	0
2.421	0
1.81575	0
1.00875	1
0.806999	0
0.605247	0

## Sheet: Figure 2f
KIF5B∆-GFP	KIF5B∆-GFP + mCherry-TRAK1	KIF5B∆-GFP + mCherry-TRAK1∆
929.422	571.996	885.529
964.166	634.355	963.733
1080.44	588.377	968.167
1058.63	933.721	923.502
958.568	277.865	1130.22
945.67	942.105	975.509
1054.76	370.861	1071.08
553.111	232.839	865.84
1138.86	483.732	1102.96
968.383	325.967	1265.33
1078.65	460.448	703.675
1107.43	224.538	1236.79
911.427	614.536	967.932
396.594	189.715	1071.63
925.268	276.632	970.184
1001.62	929.53	638.298
1019.3	669.711	999.411
739.766	275.429	646.121
1003.71	912.624	858.972
966.594	168.487	399.613
1017.84	666.858	1119.47
1048.9	443.041	999.12
1032.3	914.806	1090.71
1076.11	251.742	1267.54
967.203	480.503	1115.23
1037.85	726.392	1144.53
1003.99	264.426	1149.18
842.314	799.028	1049.29
1076.18	228.177	439.604
1083.13	837.723	1120.24
1006.09	509.261	1080.52
854.116	839.862	1171.16
463.995	969.791	960.949
1089.79	982.756	1065.06
1038.56	473.63	1179.33
1168.05	715.934	756.633
988.272	710.396	532.834
988.308	1058.87	933.27
981.086	387.188	837.004
951.564	994.837	936.723
1115.3	831.221	1039.34
1010.23	832.746	770.561
1031.37	667.091	1044.66
1029.64	444.528	1125.47
1074.32	130.563	1093.67
991.055	549.346	1173.86
776.205	775.624	861.351
1228.2	632.15	824.493
1039.51	244.097	916.301
1056.99	339.733	751.464
1085.54	901.871	695.789
1069.13	145.822	1370.41
799.913	346.925	1068.32
1024.82	734.718	909.378
588.684	286.616	842.633
675.674	705.829	1280.5
1056.61	938.102	1042.38
1137.67	327.784	1131.28
1026.55	386.8	910.062
988.951	337.288	986.242
1093.7	454.424	1072.38
963.783	357.865	1112.14
1058.53	805.247	1058.88
1071.29	731.107	957.248
1022.92	662.988	891.157
842.059	509.852	1090.81
1170.52	123.038	912.663
997.021	397.448	1306.97
977.208	513.958	960.546
1183.3	791.169	1011.19
1248.5	457.75	615.66
1023.23	571.916	947.501
964.453	572.566	900.92
1053.16	761.139	1110.14
969.005	556.928	898.729
995.578	362.528	641.095
1062.21	658.277	1099.86
1106.87	473.361	1148.21
960.695	529.758	1106.54
1042.27	820.673	917.569
970.866	641.023	874.221
934.282	250.816	494.941
819.194	562.323
1061.73	406.723
888.697	617.644
1033.51	947.63
386.707	470.447
1065.55	655.321
1169.16	184.091
1079.24	566.641
1051.38	664.824
1000.18	429.63
1224.65	416.173
1026.63	582.92
1020.29	1006.24
1004.43	718.862
1146.33	870.628
1040.24	668.222
1055.17	506.213
1002.33	531.531
1106.58	797.786
1131.74	163.246
1045.1	358.111
1033.83	238.018
632.616	627.999
1075.63	346.132
916.184	609.94
916.992	173.573
1135.86	874.788
987.87	702.151
1060.06	686.464
968.192	660.93
1371.15	477.852
1108.68	548.051
1182.47	288.552
1134.7	648.477
1088.63	913.01
1011.51	704.714
356.81	749.779
989.572	630.607
1036.51	807.651
875.625	496.611
938.662	439.821
1081.04	289.864
749.363	164.819
968.695	570.379
1063.51	633.243
1049.66	393.427
1112.02	781.735
893.289	883.358
1016.69	659.748
809.661	333.971
878.548	720.942
946.692	88.655
1085.48	681.441
984.845	246.841
951.794	81.6384
935.744	885.915
893.088	608.771
863.612	550.304
1186.64	297.444
631.614	586.587
1154.66	349.938
1191.62	836.144
922.53	723.41
1084.83	519.329
1016.46	659.358
970.179	818.81
1003.04	797.251
1037.54	1014.57
566.096	642.273
1166.41	505.168
945.754	606.24
1191.78	788.768
1069.16	780.034
982.833	418.408
628.958	583.651
964.391	299.315
1067.48	508.021
860.461	913.173
341.502	341.646
1088.86	257.719
1072.16	789.602
1018.08	783.544
1112.73	113.814
990.445	951.231
1109.58	108.673
906.559	801.107
1273.5	90.201
963.537	207.013
1054.33	613.399
1018.27	718.658
1074.67	888.024
997.259	581.449
955.452	542.073
1016.33	10.908
941.788	691.512
939.699	445.163
875.112	861.406
1050.9	357.154
1127.05	558.944
878.993	849.911
899.187	933.684
1124.4	1062.76
1148.85	703.189
1054.89	840.487
1114.44	198.585
1030.17	775.311
1087.23	818.284
1041.99	504.034
966.181	819.573
351.281	349.475
1077.01	670.499
1028.36	424.274
859.963	657.805
1056.12	675.499
1077.63	361.958
1023.55	391.226
1022.29	705.266
971.76	614.448
1139.94	552.813
748.573	628.774
1008.45	514.906
1084.9	230.965
615.286	464.69
751.064	929.857
1106.94	842.428
831.404	841.14
1040.46	764.469
578.796	480.521
1198.12	472.039
1069.02	807.654
1006.6	624.099
956.335	317.595
965.297	757.548
927.003	719.635
1024.76	672.253
1015.39	190.052
487.977	184.627
1068.24	438.22
849.498	691.553
458.027	386.456
974.063	500.266
451.089	754.407
1083.24	479.635
480.607	384.665
1204.76	267.144
487.605	225.027
761.482	714.55
1014.72	377.069
995.956	659.903
1092.57	627.821
956.007	266.224
1062.56	883.515
1068.88	458.176
1126.05	566.73
1048.57	409.591
1265.48	290.125
1100.98	502.114
795.555	217.388
985.107	613.627
701.341	686.159
885.582	319.527
1037.55	765.624
1132.02	598.545
1140.42	601.677
972.909	303.621
1048.36	505.607
705.87	476.993
1022.46	128.356
913.187	642.528
1068.68	712.063
987.376	225.751
695.722	812.035
1149.45	262.545
921.612	586.171
1073.25	437.326
851.782	583.791
1099.9	619.071
1125.3	282.703
1038.14	413.605
1082.74	672.684
1064.05	91.0494
860.575	66.1014
1091.6	592.961
922.922	467.951
963.024	815.913
1009.43	307.65
959.155	667.062
816.929	843.704
1062.91	330.639
1114.78	363.579
549.269	273.727
1009.85	687.914
1029.42	1005.79
1005.79	233.781
1075.93	853.7
941.812	589.636
869.869	310.218
390.052	641.534
1208.1	248.79
663.236	398.365
1080.2	455.918
783.355	208.335
989.747	499.511
1034.49	369.377
943.036	392.13
783.699	718.789
850.818	440.873
731.422	456.293
902.858	398.559
805.714	548.756
956.833	304.178
948.821	341.837
945.586	215.196
919.767	552.471
814.102	874.527
974.277	739.352
922.634	127.75
906.673	543.379
910.183	951.38
964.766	715.046
739.612	867.104
671.967	377.583
856.83	162.549
790.093	710.101
751.963	640.859
926.993	621.142
900.211	241.458
876.631	158.02
1031.47	255.422
850.844	312.406
898.202	749.584
883.564	539.644
864.292	506.032
841.339	1015.76
843.304	270.286
812.813	1018.31
720.261	1014.31
885.027	198.313
805.566	413.881
896.186	510.996
1004.23	816.725
399.465	548.488
1056.96	623.49
705.293	447.325
888.783	520.577
949.263	653.087
899.811	224.214
792.301	594.392
793.92	786.587
852.039	477.603
991.982	824.037
837.299	426.603
926.853	247.708
910.187	84.5226
870.55	400.827
858.209	290.994
631.199	624.407
833.946	332.537
960.178	513.722
815.882	221.214
909.466	404.516
750.88	838.241
887.776	438.05
872.421	131.989
921.044	583.503
869.029	567.992
656.772	669.855
624.838	721.416
905.171	263.403
935.168	482.392
821.336	476.451
1054.28	426.293
972.123	662.107
642.033	398.525
572.594	535.857
902.137	170.933
905.526	212.098
916.153	418.553
811.668	256.061
869.345	570.57
907.514	169.997
921.865	747.426
940.326	143.345
1066.42	258.17
830.5	997.498
586.986	508.849
810.166	646.56
938.476	872.216
607.599	708.632
860.495	609.674
874.743	561.44
745.548	444.927
826.796	784.512
766.896	498.577
864.808	618.438
876.359	549.063
813.038	258.258
846.716	852.724
937.434	1095.22
822.859	959.425
842.681	879.09
931.911	1113.7
750.945	824.693
847.837	920.583
1131.57	542.997
886.189	510.076
877.262	466.717
951.753	682.6
913.984	1006.54
964.399	1166.99
896.189	1125.64
1041.02	383.956
774.445	1092.16
1156.85	797.724
895.938	943.168
1120.99	571.845
503	895.21
899.135	378.287
907.488	1047.71
773.27	606.719
351.642	887.339
469.027	1196.03
855.417	999.823
917.729	269.604
838.265	1118.52
512.282	989.16
874.633	1032.55
370.134	512.382
811.238	765.257
799.731	961.334
773.848	745.89
865.034	980.005
791.412	685.874
945.303	926.431
853.367	1095.49
1013.92	1012.51
893.422	1084.52
793.289	555.481
981.46	469.149
772.012	763.478
923.464	615.501
981.286	933.504
870.925	411.279
982.003	338.447
622.846	698.79
794.468	651.837
902.952	288.058
814.95	966.791
930.798	666.482
923.7	900.004
609.189	832.807
1090.09	800.361
832.276	1092.91
751.931	812.549
948.225	755.569
524.171	261.677
977.581	891.189
954.587	866.199
727.041	610.783
927.925	273.205
1440.64	993.568
735.677	1016.37
932.629	963.372
886.87	812.078
577.462	1077.02
960.886	795.294
1045.5	471.673
951.144	546.708
922.098	809.59
884.18	1217.06
898.019	621.818
910.883	1101.69
705.082	1015.32
656.064	434.896
504.625	1068.7
920.812	904.879
777.872	694.349
835.085	753.646
800.541	838.201
974.834	707.609
917.62	709.009
1054.48	1063.74
933.247	712.982
824.28	577.165
963.943	1127.58
832.086	1097.84
945.524	1062.51
862.513	1088.14
814.04	668.806
954.272	922.475
736.147	760.285
755.27	450.683
913.71	827.352
738.24	1090.46
900.808	445.719
1094.4	423.507
950.642	635.215
377.15	733.932
1063.83	531.178
932.953	926.216
1007.89	964.953
900.536	715.447
796.162	905.591
717.635	1112.17
806.525	1037.63
875.686
797.674
683.654
489.818
679.614
891.219
932.118
816.776
767.405
913.065
818.439
907.563
682.309
892.951
929.105
776.678
846.801
970.916
893.063
499.636
959.35
845.402
908.775
674.741
1132.83
698.202
932.365
803.715
920.173
982.414
933.206
937.887
954.93
590.13
990.354
760.627
970.755
839.101
832.167
839.167
970.937
906.356
930.49
953.212
957.741
849.027
714.2

## Sheet: Figure 3d
KIF5B∆ + tau	KIF5B∆ + tau censored (1 = yes)	KIF5B∆ + TRAK1 + tau	KIF5B∆ + TRAK1 + tau censored (1 = yes)
0.754	0	0	0
0.638	0	0.754	0
0.232	0	0.754	1
0.464	0	0.58	1
0.29	0	0.464	1
0.754	0	0	0
0	0	0	0
0.29	1	1.392	0
0.406	0	0.696	0
0.174	0	0	0
0.232	0	0.812	0
0.174	0	1.334	0
0.232	0	0.87	0
0	0	0.754	0
0.116	0	0.116	0
0.116	0	0.348	1
0.174	0	0	0
0.348	0	0.058	0
0.174	0	0.174	0
0.522	0	0.232	0
0	0	1.276	0
0.986	0	0.232	0
0.696	0	0	0
0.116	0	0.812	0
0	0	0.29	0
0	0	0.638	0
0.058	0	0.232	0
0	0	0.058	0
0	0	0.406	0
0	0	0	0
0.058	0	0.348	1
0.174	0	0	0
0.058	0	0.116	0
1.508	0	0.58	0
0.464	0	0.464	0
0.464	0	0.058	0
0.348	0	0.116	0
0.232	0	0.464	0
0	0	0	0
0	0	0.464	0
0.232	0	0	0
1.566	0	0.29	0
0.928	0	0.754	0
0.464	0	0.464	0
1.566	0	0.348	0
1.508	0	0.29	0
0	0	0.406	0
0.116	0	0.348	0
0.464	0	0.696	0
0.058	0	0.058	0
0.29	0	0.29	0
1.856	0	0.406	0
0	0	0.406	0
0.116	0	0	0
0.174	0	0.116	0
0.232	0	0.116	0
0.116	0	0.58	0
0	0	1.914	1
0	0	0.464	0
0	0	0.522	0
0.174	0	0.812	1
0.058	0	0.29	0
0.29	0	0.174	0
0.232	0	0.174	0
1.276	0	0.232	0
0.116	0	0	0
0.058	0	0.406	0
0.406	0	0.696	0
0	0	0.638	0
0	0	0.464	0
0	0	0.812	0
1.45	1	0.29	0
1.044	0	0.754	0
0.232	0	0.58	0
0.174	0	0.522	0
0.58	0	0.58	0
0	0	0.58	1
0.406	0	0.116	0
0.638	0	0.058	0
0.696	0	0.29	1
0.232	0	0.754	0
0.696	0	1.624	0
0	0	0.116	0
0	0	0	0
0	0	0.116	0
0.116	0	0.522	0
0	0	0.29	0
1.102	0	0.464	0
0.58	0	0.522	0
0	0	0.232	0
0.812	0	0.58	0
0.174	0	0.058	0
0.29	0	0.58	1
1.102	0	0.174	0
0.058	0	0.406	0
0.174	0	0.348	0
0	0	0.522	0
0.58	0	0.58	0
0.116	0	0.232	0
0.232	0	0.174	0
0.116	0	1.74	0
0.232	0	0.348	0
0.29	0	0.58	1
0.522	0	0.58	0
1.276	0	0.232	0
0.232	0	0.116	0
0.58	0	0.348	0
0.174	0	0.232	0
0	0	0.58	0
0	0	0.29	0
0	0	0.232	1
0.058	0	0	0
0.522	0	0.232	0
0	0	0.29	0
0.232	0	0.638	0
0.116	0	0.58	0
0.29	0	0	0
0.116	0	0.928	1
0.232	0	0.116	0
0.232	0	0.696	0
0.174	0	0.348	1
1.102	0	0.696	0
0.232	0	0	0
0	0	1.044	0
0.058	0	0.29	0
0.058	0	0.812	1
0.522	0	0.174	0
0.406	0	0.986	0
0.29	0	1.856	0
0	0	1.276	0
0	0	0	0
0.696	0	0.464	0
0.232	0	0.406	0
0	0	0.58	0
0.058	0	1.276	0
0.058	0	0.348	0
0.174	0	0.29	0
0.638	0	0.406	0
1.218	0	0.406	1
0.754	0	0.174	0
0	0	0.348	1
0.29	0	0.348	1
0	0	0.29	0
0	0	0.232	0
0.058	0	0.058	0
0	0	0.29	0
0	0	0.348	1
0.406	1	0.232	0
0.58	0	0.174	0
0.29	1	1.044	0
0.406	0	0.232	0
0.348	1	0.116	0
0.058	0	0.696	0
1.218	0	1.218	0
0	0	0.522	0
0.058	0	0.464	0
1.334	0	0.232	0
0.812	0	0.522	0
0.174	0	0.116	0
0.174	0	0.058	0
0.58	0	0.116	0
0.058	0	0.464	0
0	0	0.174	0
0	0	0.696	0
1.218	0	0.638	0
0.174	0	0.522	0
1.276	0	0.58	0
0.232	0	0.174	0
0.406	0	0	0
0	0	0.232	0
0.29	0	0	0
0.638	0	0.174	0
0.058	0	0.232	0
0.348	0	1.856	0
0.174	0	0.174	0
0.464	0	4.002	0
0.348	0	0.406	1
0	0	0.058	0
0	0	0.116	0
0.116	0	0.406	1
0.058	0	0.406	1
0.87	0	0.116	0
0.522	0	2.204	1
0.348	0	0.406	0
0.638	0	0.348	0
0.348	0	0.696	0
0.406	0	0.754	0
0.986	0	0.464	0
0.464	0	0.406	0
0.29	0	1.044	0
0	0	0.174	0
1.218	0	0	0
0.754	0	0	0
1.74	1	0.116	0
0.29	0	0.174	0
1.218	0	0	0
4.002	0	0.464	0
0.29	0	0.058	0
2.552	1	0	0
0.116	0	0.174	0
0.174	0	0.464	0
1.972	0	0.522	0
0.464	0
0	0
0.058	0
0	0
1.624	0
1.914	0
0.174	0
0.522	0
0.638	0
0.174	0
0.348	0
0.058	0
0	0
0.116	0
0.348	0
0.348	0
0.058	0
0.348	0
0	0
0	0
0	0
0	0
4.524	0
0.174	0
0.29	0
0	0
0.174	0
0	0
0	0
0.116	0
0	0
0.29	0
0.29	0
0	0
0	0
0.058	0
0.058	0
0.232	0

## Sheet: Figure 3e
KIF5B∆ + tau	KIF5B∆ + tau censored (1 = yes)	KIF5B∆ + TRAK1 + tau	KIF5B∆ + TRAK1 + tau censored (1 = yes)
1.48	0	0.75	0
2.22	0	0.75	0
0	0	1.5	1
0.74	0	1.5	1
0	0	1.5	1
0.74	0	0	0
0	0	0.75	0
0.74	1	3.75	0
0.74	0	1.5	0
0	0	0	0
0	0	1.5	0
0	0	0.75	0
0	0	0	0
0	0	0	0
0	0	0	0
0	0	1.5	1
2.96	0	0	0
0	0	1.5	0
0	0	0.75	0
2.22	0	0.75	0
0	0	2.25	0
1.48	0	0	0
0.74	0	0	0
0	0	0.75	0
0	0	0.75	0
0	0	1.5	0
0	0	0.75	0
0	0	0	0
0	0	0.75	0
0	0	0	0
0	0	0.75	1
0	0	0	0
0	0	0	0
2.96	0	1.5	0
0.74	0	0.75	0
0.74	0	0	0
1.48	0	0	0
0.74	0	2.25	0
0	0	0	0
0	0	6	0
0	0	0.75	0
2.96	0	0.75	0
1.48	0	1.5	0
0.74	0	0.75	0
2.96	0	0	0
4.44	0	0	0
0.74	0	0.75	0
0	0	0	0
1.48	0	0.75	0
0	0	0.75	0
0	0	0.75	0
2.22	0	0.75	0
0	0	0.75	0
0	0	0	0
0	0	0	0
0.74	0	0	0
0	0	1.5	0
0	0	1.5	1
0	0	5.25	0
0	0	1.5	0
0	0	0.75	1
0	0	0	0
0.74	0	0	0
0	0	1.5	0
2.25	0	0	0
0	0	0	0
0	0	0.75	0
0.75	0	2.25	0
0	0	1.5	0
0	0	0.75	0
0	0	1.5	0
3.84	1	0.75	0
3.75	0	1.5	0
0.75	0	0.75	0
0	0	0.75	0
0.75	0	1.5	0
0	0	0.75	1
0	0	0	0
0.75	0	0	0
1.5	0	2.25	1
0.75	0	0.75	0
0.75	0	4.5	0
0	0	0.75	0
0	0	0.75	0
0	0	1.5	0
0.75	0	1.5	0
0	0	0	0
2.25	0	3.75	0
0.75	0	0.75	0
0	0	0.75	0
1.5	0	0.75	0
0	0	0.75	0
0.75	0	0	1
2.25	0	0	0
0	0	0.75	0
0	0	0.75	0
0	0	0.75	0
0	0	0.75	0
0	0	0	0
0.75	0	0	0
0	0	3.75	0
0	0	1.5	0
0	0	0	1
1.5	0	3	0
0	0	0.75	0
0	0	0	0
0.75	0	0	0
9	0	0.75	0
0	0	8.25	0
0	0	0.75	0
0	0	0.75	1
0	0	0	0
0.72	0	0.75	0
0	0	0.75	0
0.72	0	2.25	0
2.16	0	0.75	0
1.44	0	0	0
0	0	0.75	1
0	0	0	0
0	0	1.5	0
0	0	3	1
2.16	0	0.75	0
0.72	0	0	0
0	0	3	0
0	0	0	0
0	0	4.5	1
2.16	0	0.75	0
5.76	0	2.25	0
0.72	0	3	0
0	0	2.25	0
0	0	2.46	0
1.23	0	0.82	0
0.41	0	0.41	0
0.41	0	0.82	0
0	0	2.05	0
0.41	0	0.82	0
0.41	0	1.64	0
1.64	0	1.23	0
3.28	0	0.41	1
1.23	0	0.41	0
0	0	1.23	1
0.41	0	1.23	1
0	0	2.05	0
0	0	0.41	0
0.41	0	0	0
0	0	0.82	0
2.05	0	0.82	1
0.82	1	0.41	0
0.82	0	0.82	0
0.82	1	2.05	0
0.82	0	0.82	0
0.41	1	0.82	0
0	0	1.64	0
2.05	0	2.05	0
0	0	1.23	0
0.41	0	0.82	0
2.87	0	1.23	0
0	0	1.64	0
0	0	1.23	0
0	0	0	0
1.23	0	0.82	0
0	0	0.82	0
0	0	0.82	0
0	0	2.05	0
2.05	0	1.64	0
0	0	1.23	0
0	0	1.23	0
0	0	0.82	0
1.23	0	0.41	0
0.41	0	1.23	0
0.41	0	0.41	0
0.82	0	0.41	0
0	0	0.41	0
0.82	0	3.28	0
0.41	0	0.82	0
0.41	0	0.41	0
0.82	0	1.23	1
0	0	1.23	0
0	0	4.92	0
0.41	0	1.23	1
0.41	0	0.82	1
0	0	0.41	0
0.82	0	6.97	1
0.41	0	0.82	0
0.82	0	0.82	0
0	0	1.23	0
0.82	0	4.92	0
1.64	0	0.82	0
0.82	0	1.23	0
0.41	0	2.46	0
0	0	0.41	0
1.64	0	0.82	0
1.23	0	0.82	0
3.28	1	0.41	0
0.82	0	1.23	0
1.64	0	1.23	0
0	0	2.05	0
2.05	0	0.41	0
7.38	1	2.87	0
0.82	0	1.23	0
0.41	0	1.23	0
2.87	0	0.82	0
1.64	0
2.05	0
0	0
0.41	0
0	0
0	0
0.82	0
0.41	0
0.82	0
0.41	0
0.41	0
0	0
0.41	0
0.82	0
0.41	0
0.41	0
0.82	0
0.41	0
0	0
0	0
0	0
0	0
7.38	0
0.41	0
1.23	0
0	0
0.41	0
0	0
0	0
0.41	0
0	0
0.82	0
0	0
0	0
0	0
0	0
0.41	0
0.41	0

## Sheet: Figure 3f
KIF5B∆ enter	KIF5B∆ + TRAK1 enter	KIF5B∆ travers	KIF5B∆ + TRAK1 travers
17.4603	60.7143	1.5873	0
44.186	25	2.32558	0
36.3636	42.8571	0	3.0303
87.5	69.697	4.16667	3.77358
	69.8113		14.0845
	85.9155

[truncated: 21 more sheets: Figure 3g, Figure 4b, Figure 4c, Figure 4e, Figure 4f, Figure 5b, Figure 5c, Figure 5d, Supp Fig 1a, Supp Fig 1b, Supp Fig 2c, Supp Fig 2d, Supp Fig 2e, Supp Fig 2f, Supp Fig 2g, Supp Fig 2h, Supp Fig 2i, Supp Fig 3a, Supp Fig 3b, Figure S4b …]
